# Supplementary material for: Benzoximate
Source: Acta Crystallogr Sect E Struct Rep Online. 2012 Oct 31;68(Pt 11):o3237. doi: 10.1107/S1600536812044248 (PMC3515316; doi:10.1107/S1600536812044248)
Supplement: Supplementary file 1 [file e-68-o3237-sup1.cif]

##############################################################################
#                                                                            #
# This CIF contains the data in a paper accepted for publication in          #
# Acta Crystallographica Section E. It conforms to the requirements of       #
# Notes for Authors for Acta Crystallographica Section E, and has been       #
# peer reviewed under the auspices of the IUCr Commission on Journals.       #
#                                                                            #
# Full details of the Crystallographic Information File format               #
# are given in the paper "The Crystallographic Information File (CIF):       #
# a New Standard Archive File for Crystallography" by S. R. Hall, F. H.      #
# Allen and I. D. Brown [Acta Cryst. (1991), A47, 655-685].                  #
#                                                                            #
# The current version of the core CIF dictionary is obtainable from          #
# ftp://ftp.iucr.org/pub/cif_core.dic.                                       #
#                                                                            #
# Software is freely available for graphical display of the structure(s)     #
# in this CIF. For information consult the CIF software page                 #
# http://www.iucr.org/resources/cif/software.                                #
#                                                                            #
# This file may be used for bona fide research purposes within the           #
# scientific community so long as proper attribution is given to the journal # 
# article from which it was obtained.                                        #
#                                                                            #
##############################################################################
data_I
_audit_creation_method     SHELXTL
_chemical_name_systematic
;
(3-Chloro-2,6-dimethoxyphenyl)(ethoxyimino)methyl benzoate
;
_chemical_name_common     Benzoximate
_chemical_formula_moiety     'C18 H18 Cl N O5'
_chemical_formula_sum     'C18 H18 Cl N O5'
_chemical_formula_iupac     'C18 H18 Cl N O5'
_chemical_formula_weight     363.78
_chemical_melting_point     ?
_symmetry_cell_setting     monoclinic
_symmetry_space_group_name_H-M     'P 21/c'
_symmetry_space_group_name_Hall     '-P 2ybc'
loop_
    _symmetry_equiv_pos_as_xyz
    'x, y, z'
    '-x, y+1/2, -z+1/2'
    '-x, -y, -z'
    'x, -y-1/2, z-1/2'
_cell_length_a     9.4262(10)
_cell_length_b     12.9863(14)
_cell_length_c     15.4227(16)
_cell_angle_alpha     90.00
_cell_angle_beta     102.843(2)
_cell_angle_gamma     90.00
_cell_volume     1840.7(3)
_cell_formula_units_Z     4
_cell_measurement_reflns_used     2737
_cell_measurement_theta_min     2.22
_cell_measurement_theta_max     25.56
_cell_measurement_temperature     223(2)
_exptl_crystal_description     block
_exptl_crystal_colour     colourless
_exptl_crystal_size_max     0.30
_exptl_crystal_size_mid     0.20
_exptl_crystal_size_min     0.10
_exptl_crystal_density_diffrn     1.313
_exptl_crystal_density_meas     ?
_exptl_crystal_density_method     'not measured'
_exptl_crystal_F_000     760
_exptl_absorpt_coefficient_mu     0.234
_exptl_absorpt_correction_type     multi-scan
_exptl_absorpt_process_details     '(SADABS; Sheldrick, 1996)'
_exptl_absorpt_correction_T_min     0.9330
_exptl_absorpt_correction_T_max     0.9769
_exptl_special_details     ?
_diffrn_ambient_temperature     223(2)
_diffrn_radiation_type     MoK\a
_diffrn_radiation_wavelength     0.71073
_diffrn_radiation_source     'fine-focus sealed tube'
_diffrn_radiation_monochromator     graphite
_diffrn_measurement_device_type     'Bruker APEXII CCD'
_diffrn_measurement_method     '\f and \w scans'
_diffrn_detector_area_resol_mean     ?
_diffrn_reflns_number     9736
_diffrn_reflns_av_R_equivalents     0.0488
_diffrn_reflns_av_sigmaI/netI     0.0670
_diffrn_reflns_theta_min     2.07
_diffrn_reflns_theta_max     25.99
_diffrn_reflns_theta_full     25.99
_diffrn_measured_fraction_theta_max     0.998
_diffrn_measured_fraction_theta_full     0.998
_diffrn_reflns_limit_h_min     -11
_diffrn_reflns_limit_h_max     11
_diffrn_reflns_limit_k_min     -8
_diffrn_reflns_limit_k_max     16
_diffrn_reflns_limit_l_min     -18
_diffrn_reflns_limit_l_max     19
_refine_special_details
;
Refinement of <i>F</i>^2^ against ALL reflections. The weighted <i>R</i>-factor
<i>wR</i> and goodness of fit <i>S</i> are based on <i>F</i>^2^, conventional
<i>R</i>-factors <i>R</i> are based on <i>F</i>, with <i>F</i> set to zero for
negative <i>F</i>^2^. The threshold expression of <i>F</i>^2^ >
\s(<i>F</i>^2^) is used only for calculating <i>R</i>-factors(gt) <i>etc</i>.
and is not relevant to the choice of reflections for refinement.
<i>R</i>-factors based on <i>F</i>^2^ are statistically about twice as large
as those based on <i>F</i>, and <i>R</i>- factors based on ALL data will be
even larger.
;
_reflns_number_total     3606
_reflns_number_gt     2298
_reflns_threshold_expression     I>2\s(I)
_refine_ls_structure_factor_coef     Fsqd
_refine_ls_matrix_type     full
_refine_ls_R_factor_all     0.1235
_refine_ls_R_factor_gt     0.0730
_refine_ls_wR_factor_gt     0.1246
_refine_ls_wR_factor_ref     0.1376
_refine_ls_goodness_of_fit_ref     1.096
_refine_ls_restrained_S_all     1.096
_refine_ls_number_reflns     3606
_refine_ls_number_parameters     229
_refine_ls_number_restraints     0
_refine_ls_hydrogen_treatment     constr
_refine_ls_weighting_scheme     calc
_refine_ls_weighting_details
         'calc w=1/[\s^2^(Fo^2^)+(0.0351P)^2^+1.3636P] where P=(Fo^2^+2Fc^2^)/3'
_atom_sites_solution_hydrogens     geom
_atom_sites_solution_primary     direct
_atom_sites_solution_secondary     difmap
_refine_ls_shift/su_max     0.000
_refine_ls_shift/su_mean     0.000
_refine_diff_density_max     0.219
_refine_diff_density_min     -0.303
_refine_ls_extinction_method     none
_refine_ls_extinction_coef     ?
loop_
    _atom_type_symbol
    _atom_type_description
    _atom_type_scat_dispersion_real
    _atom_type_scat_dispersion_imag
    _atom_type_scat_source
    'C' 'C' 0.0033 0.0016
                         'International Tables Vol C Tables 4.2.6.8 and 6.1.1.4'
    'H' 'H' 0.0000 0.0000
                         'International Tables Vol C Tables 4.2.6.8 and 6.1.1.4'
    'N' 'N' 0.0061 0.0033
                         'International Tables Vol C Tables 4.2.6.8 and 6.1.1.4'
    'O' 'O' 0.0106 0.0060
                         'International Tables Vol C Tables 4.2.6.8 and 6.1.1.4'
    'Cl' 'Cl' 0.1484 0.1585
                         'International Tables Vol C Tables 4.2.6.8 and 6.1.1.4'
_computing_data_collection     'APEX2 (Bruker, 2006)'
_computing_cell_refinement     'SAINT (Bruker, 2006)'
_computing_data_reduction     'SAINT (Bruker, 2006)'
_computing_structure_solution     'SHELXTL (Sheldrick, 2008)'
_computing_structure_refinement     'SHELXTL (Sheldrick, 2008)'
_computing_molecular_graphics
                    'SHELXTL  (Sheldrick, 2008) and DIAMOND (Brandenburg, 1998)'
_computing_publication_material     'SHELXTL (Sheldrick, 2008)'
loop_
    _atom_site_type_symbol
    _atom_site_label
    _atom_site_fract_x
    _atom_site_fract_y
    _atom_site_fract_z
    _atom_site_U_iso_or_equiv
    _atom_site_adp_type
    _atom_site_calc_flag
    _atom_site_refinement_flags
    _atom_site_occupancy
    _atom_site_symmetry_multiplicity
    _atom_site_disorder_assembly
    _atom_site_disorder_group
    Cl Cl1 0.31473(12) 0.56710(7) 0.07179(7) 0.0649(3) Uani d . 1 1 . .
    O O1 0.1499(2) 0.42350(16) 0.16181(13) 0.0405(6) Uani d . 1 1 . .
    O O2 0.1097(3) 0.15458(19) -0.04964(16) 0.0583(7) Uani d . 1 1 . .
    O O3 -0.1289(3) 0.17796(19) 0.17061(16) 0.0578(7) Uani d . 1 1 . .
    O O4 0.0986(2) 0.12350(16) 0.12436(14) 0.0404(6) Uani d . 1 1 . .
    O O5 0.2986(3) 0.18389(17) 0.21829(15) 0.0484(6) Uani d . 1 1 . .
    N N1 -0.0722(3) 0.2521(2) 0.12132(17) 0.0415(7) Uani d . 1 1 . .
    C C1 0.2563(4) 0.4441(3) 0.0356(2) 0.0431(9) Uani d . 1 1 . .
    C C2 0.2902(4) 0.4053(3) -0.0402(2) 0.0488(9) Uani d . 1 1 . .
    H H2 0.3459 0.4449 -0.0714 0.059 Uiso calc R 1 1 . .
    C C3 0.2430(4) 0.3084(3) -0.0708(2) 0.0477(9) Uani d . 1 1 . .
    H H3 0.2657 0.2823 -0.1229 0.057 Uiso calc R 1 1 . .
    C C4 0.1622(3) 0.2502(3) -0.0243(2) 0.0396(8) Uani d . 1 1 . .
    C C5 0.1277(3) 0.2883(2) 0.0537(2) 0.0328(7) Uani d . 1 1 . .
    C C6 0.1751(3) 0.3869(2) 0.0833(2) 0.0355(8) Uani d . 1 1 . .
    C C7 0.0273(4) 0.4934(3) 0.1513(2) 0.0539(10) Uani d . 1 1 . .
    H H7A 0.0326 0.5436 0.1055 0.081 Uiso calc R 1 1 . .
    H H7B 0.0300 0.5287 0.2070 0.081 Uiso calc R 1 1 . .
    H H7C -0.0627 0.4548 0.1342 0.081 Uiso calc R 1 1 . .
    C C8 0.1477(6) 0.1095(4) -0.1262(3) 0.0996(19) Uani d . 1 1 . .
    H H8A 0.1149 0.1539 -0.1773 0.149 Uiso calc R 1 1 . .
    H H8B 0.1014 0.0427 -0.1378 0.149 Uiso calc R 1 1 . .
    H H8C 0.2525 0.1014 -0.1153 0.149 Uiso calc R 1 1 . .
    C C9 0.0461(3) 0.2231(2) 0.10433(19) 0.0331(7) Uani d . 1 1 . .
    C C10 -0.2591(5) 0.2193(3) 0.1924(3) 0.0682(12) Uani d . 1 1 . .
    H H10A -0.2394 0.2897 0.2147 0.082 Uiso calc R 1 1 . .
    H H10B -0.2832 0.1780 0.2404 0.082 Uiso calc R 1 1 . .
    C C11 -0.3862(5) 0.2206(4) 0.1162(3) 0.0910(16) Uani d . 1 1 . .
    H H11A -0.3699 0.2706 0.0727 0.137 Uiso calc R 1 1 . .
    H H11B -0.4727 0.2393 0.1368 0.137 Uiso calc R 1 1 . .
    H H11C -0.3991 0.1529 0.0891 0.137 Uiso calc R 1 1 . .
    C C12 0.2377(3) 0.1144(2) 0.17402(19) 0.0328(7) Uani d . 1 1 . .
    C C13 0.2986(3) 0.0111(2) 0.16451(19) 0.0311(7) Uani d . 1 1 . .
    C C14 0.2277(3) -0.0602(2) 0.1025(2) 0.0390(8) Uani d . 1 1 . .
    H H14 0.1367 -0.0443 0.0658 0.047 Uiso calc R 1 1 . .
    C C15 0.2915(4) -0.1537(3) 0.0952(2) 0.0466(9) Uani d . 1 1 . .
    H H15 0.2432 -0.2023 0.0539 0.056 Uiso calc R 1 1 . .
    C C16 0.4257(4) -0.1772(3) 0.1479(2) 0.0479(9) Uani d . 1 1 . .
    H H16 0.4684 -0.2415 0.1422 0.058 Uiso calc R 1 1 . .
    C C17 0.4976(4) -0.1070(3) 0.2091(2) 0.0487(9) Uani d . 1 1 . .
    H H17 0.5895 -0.1230 0.2447 0.058 Uiso calc R 1 1 . .
    C C18 0.4341(4) -0.0130(3) 0.2177(2) 0.0412(8) Uani d . 1 1 . .
    H H18 0.4824 0.0350 0.2597 0.049 Uiso calc R 1 1 . .
loop_
    _atom_site_aniso_label
    _atom_site_aniso_U_11
    _atom_site_aniso_U_22
    _atom_site_aniso_U_33
    _atom_site_aniso_U_12
    _atom_site_aniso_U_13
    _atom_site_aniso_U_23
    Cl1 0.0716(7) 0.0457(5) 0.0686(7) -0.0158(5) -0.0033(5) 0.0124(5)
    O1 0.0476(14) 0.0375(12) 0.0331(12) 0.0087(11) 0.0017(10) -0.0030(10)
    O2 0.0666(19) 0.0633(16) 0.0548(16) -0.0204(14) 0.0342(13) -0.0286(13)
    O3 0.0556(17) 0.0620(16) 0.0683(17) 0.0102(13) 0.0405(14) 0.0162(14)
    O4 0.0319(13) 0.0349(12) 0.0532(14) 0.0003(10) 0.0072(11) -0.0047(11)
    O5 0.0540(16) 0.0413(14) 0.0443(14) -0.0034(12) -0.0011(12) -0.0114(12)
    N1 0.0387(17) 0.0502(17) 0.0413(16) 0.0052(14) 0.0209(13) 0.0051(14)
    C1 0.037(2) 0.042(2) 0.045(2) -0.0017(16) -0.0029(17) 0.0071(17)
    C2 0.035(2) 0.061(2) 0.051(2) -0.0006(18) 0.0107(17) 0.017(2)
    C3 0.041(2) 0.063(2) 0.044(2) 0.0027(19) 0.0217(17) 0.0002(19)
    C4 0.0301(18) 0.049(2) 0.0417(19) -0.0001(16) 0.0116(15) -0.0066(17)
    C5 0.0265(18) 0.0394(18) 0.0324(17) 0.0022(14) 0.0061(13) -0.0020(15)
    C6 0.0343(19) 0.0370(18) 0.0309(17) 0.0077(15) -0.0020(14) 0.0005(15)
    C7 0.064(3) 0.046(2) 0.051(2) 0.0208(19) 0.0107(19) -0.0014(18)
    C8 0.130(5) 0.099(4) 0.093(4) -0.037(3) 0.075(3) -0.063(3)
    C9 0.0339(19) 0.0333(17) 0.0318(17) 0.0007(15) 0.0065(15) -0.0051(14)
    C10 0.063(3) 0.079(3) 0.077(3) 0.010(2) 0.047(2) 0.011(2)
    C11 0.054(3) 0.140(5) 0.088(3) 0.007(3) 0.036(3) 0.001(3)
    C12 0.0356(19) 0.0361(18) 0.0292(17) -0.0038(16) 0.0124(15) 0.0001(15)
    C13 0.0314(18) 0.0348(17) 0.0282(16) -0.0014(14) 0.0089(14) -0.0022(14)
    C14 0.0313(19) 0.0422(19) 0.0415(18) 0.0051(16) 0.0040(15) -0.0053(16)
    C15 0.041(2) 0.044(2) 0.053(2) 0.0018(17) 0.0070(18) -0.0115(17)
    C16 0.041(2) 0.044(2) 0.063(2) 0.0039(17) 0.0187(19) -0.0032(18)
    C17 0.0304(19) 0.052(2) 0.061(2) 0.0066(17) 0.0061(17) 0.0089(19)
    C18 0.034(2) 0.047(2) 0.0396(19) -0.0028(16) 0.0003(15) 0.0001(16)
_geom_special_details
;
All e.s.d.'s (except the e.s.d. in the dihedral angle between two l.s. planes)
are estimated using the full covariance matrix. The cell e.s.d.'s are taken
into account individually in the estimation of e.s.d.'s in distances, angles
and torsion angles; correlations between e.s.d.'s in cell parameters are only
used when they are defined by crystal symmetry. An approximate (isotropic)
treatment of cell e.s.d.'s is used for estimating e.s.d.'s involving l.s.
planes.
;
loop_
    _geom_bond_atom_site_label_1
    _geom_bond_atom_site_label_2
    _geom_bond_site_symmetry_2
    _geom_bond_distance
    _geom_bond_publ_flag
    Cl1 C1 . 1.740(3) ?
    O1 C6 . 1.370(4) ?
    O1 C7 . 1.450(4) ?
    O2 C4 . 1.361(4) ?
    O2 C8 . 1.433(4) ?
    O3 N1 . 1.404(3) ?
    O3 C10 . 1.446(4) ?
    O4 C12 . 1.368(4) ?
    O4 C9 . 1.395(4) ?
    O5 C12 . 1.198(3) ?
    N1 C9 . 1.259(4) ?
    C1 C2 . 1.374(5) ?
    C1 C6 . 1.389(5) ?
    C2 C3 . 1.382(5) ?
    C2 H2 . 0.9400 ?
    C3 C4 . 1.382(5) ?
    C3 H3 . 0.9400 ?
    C4 C5 . 1.404(4) ?
    C5 C6 . 1.398(4) ?
    C5 C9 . 1.478(4) ?
    C7 H7A . 0.9700 ?
    C7 H7B . 0.9700 ?
    C7 H7C . 0.9700 ?
    C8 H8A . 0.9700 ?
    C8 H8B . 0.9700 ?
    C8 H8C . 0.9700 ?
    C10 C11 . 1.481(6) ?
    C10 H10A . 0.9800 ?
    C10 H10B . 0.9800 ?
    C11 H11A . 0.9700 ?
    C11 H11B . 0.9700 ?
    C11 H11C . 0.9700 ?
    C12 C13 . 1.479(4) ?
    C13 C14 . 1.391(4) ?
    C13 C18 . 1.392(4) ?
    C14 C15 . 1.371(4) ?
    C14 H14 . 0.9400 ?
    C15 C16 . 1.377(5) ?
    C15 H15 . 0.9400 ?
    C16 C17 . 1.377(5) ?
    C16 H16 . 0.9400 ?
    C17 C18 . 1.379(5) ?
    C17 H17 . 0.9400 ?
    C18 H18 . 0.9400 ?
loop_
    _geom_angle_atom_site_label_1
    _geom_angle_atom_site_label_2
    _geom_angle_atom_site_label_3
    _geom_angle_site_symmetry_1
    _geom_angle_site_symmetry_3
    _geom_angle
    _geom_angle_publ_flag
    C6 O1 C7 . . 114.1(2) ?
    C4 O2 C8 . . 117.9(3) ?
    N1 O3 C10 . . 108.5(3) ?
    C12 O4 C9 . . 116.9(2) ?
    C9 N1 O3 . . 111.7(3) ?
    C2 C1 C6 . . 120.9(3) ?
    C2 C1 Cl1 . . 119.5(3) ?
    C6 C1 Cl1 . . 119.6(3) ?
    C1 C2 C3 . . 120.5(3) ?
    C1 C2 H2 . . 119.8 ?
    C3 C2 H2 . . 119.8 ?
    C2 C3 C4 . . 119.6(3) ?
    C2 C3 H3 . . 120.2 ?
    C4 C3 H3 . . 120.2 ?
    O2 C4 C3 . . 123.9(3) ?
    O2 C4 C5 . . 115.4(3) ?
    C3 C4 C5 . . 120.7(3) ?
    C6 C5 C4 . . 119.0(3) ?
    C6 C5 C9 . . 121.2(3) ?
    C4 C5 C9 . . 119.8(3) ?
    O1 C6 C1 . . 120.4(3) ?
    O1 C6 C5 . . 120.0(3) ?
    C1 C6 C5 . . 119.4(3) ?
    O1 C7 H7A . . 109.5 ?
    O1 C7 H7B . . 109.5 ?
    H7A C7 H7B . . 109.5 ?
    O1 C7 H7C . . 109.5 ?
    H7A C7 H7C . . 109.5 ?
    H7B C7 H7C . . 109.5 ?
    O2 C8 H8A . . 109.5 ?
    O2 C8 H8B . . 109.5 ?
    H8A C8 H8B . . 109.5 ?
    O2 C8 H8C . . 109.5 ?
    H8A C8 H8C . . 109.5 ?
    H8B C8 H8C . . 109.5 ?
    N1 C9 O4 . . 121.2(3) ?
    N1 C9 C5 . . 121.8(3) ?
    O4 C9 C5 . . 116.6(3) ?
    O3 C10 C11 . . 113.4(3) ?
    O3 C10 H10A . . 108.9 ?
    C11 C10 H10A . . 108.9 ?
    O3 C10 H10B . . 108.9 ?
    C11 C10 H10B . . 108.9 ?
    H10A C10 H10B . . 107.7 ?
    C10 C11 H11A . . 109.5 ?
    C10 C11 H11B . . 109.5 ?
    H11A C11 H11B . . 109.5 ?
    C10 C11 H11C . . 109.5 ?
    H11A C11 H11C . . 109.5 ?
    H11B C11 H11C . . 109.5 ?
    O5 C12 O4 . . 122.2(3) ?
    O5 C12 C13 . . 126.3(3) ?
    O4 C12 C13 . . 111.5(3) ?
    C14 C13 C18 . . 119.6(3) ?
    C14 C13 C12 . . 122.3(3) ?
    C18 C13 C12 . . 118.1(3) ?
    C15 C14 C13 . . 119.6(3) ?
    C15 C14 H14 . . 120.2 ?
    C13 C14 H14 . . 120.2 ?
    C14 C15 C16 . . 120.6(3) ?
    C14 C15 H15 . . 119.7 ?
    C16 C15 H15 . . 119.7 ?
    C15 C16 C17 . . 120.4(3) ?
    C15 C16 H16 . . 119.8 ?
    C17 C16 H16 . . 119.8 ?
    C16 C17 C18 . . 119.6(3) ?
    C16 C17 H17 . . 120.2 ?
    C18 C17 H17 . . 120.2 ?
    C17 C18 C13 . . 120.2(3) ?
    C17 C18 H18 . . 119.9 ?
    C13 C18 H18 . . 119.9 ?
loop_
    _geom_torsion_atom_site_label_1
    _geom_torsion_atom_site_label_2
    _geom_torsion_atom_site_label_3
    _geom_torsion_atom_site_label_4
    _geom_torsion_site_symmetry_1
    _geom_torsion_site_symmetry_2
    _geom_torsion_site_symmetry_3
    _geom_torsion_site_symmetry_4
    _geom_torsion
    _geom_torsion_publ_flag
    C10 O3 N1 C9 . . . . 176.3(3) ?
    C6 C1 C2 C3 . . . . 0.5(5) ?
    Cl1 C1 C2 C3 . . . . -179.0(3) ?
    C1 C2 C3 C4 . . . . -0.5(5) ?
    C8 O2 C4 C3 . . . . 3.8(5) ?
    C8 O2 C4 C5 . . . . -176.9(4) ?
    C2 C3 C4 O2 . . . . 179.3(3) ?
    C2 C3 C4 C5 . . . . 0.0(5) ?
    O2 C4 C5 C6 . . . . -178.7(3) ?
    C3 C4 C5 C6 . . . . 0.6(5) ?
    O2 C4 C5 C9 . . . . 3.0(4) ?
    C3 C4 C5 C9 . . . . -177.6(3) ?
    C7 O1 C6 C1 . . . . 84.0(4) ?
    C7 O1 C6 C5 . . . . -100.4(3) ?
    C2 C1 C6 O1 . . . . 175.7(3) ?
    Cl1 C1 C6 O1 . . . . -4.7(4) ?
    C2 C1 C6 C5 . . . . 0.1(5) ?
    Cl1 C1 C6 C5 . . . . 179.7(2) ?
    C4 C5 C6 O1 . . . . -176.3(3) ?
    C9 C5 C6 O1 . . . . 1.9(4) ?
    C4 C5 C6 C1 . . . . -0.7(4) ?
    C9 C5 C6 C1 . . . . 177.5(3) ?
    O3 N1 C9 O4 . . . . 7.3(4) ?
    O3 N1 C9 C5 . . . . -179.5(3) ?
    C12 O4 C9 N1 . . . . -126.9(3) ?
    C12 O4 C9 C5 . . . . 59.6(3) ?
    C6 C5 C9 N1 . . . . 58.3(4) ?
    C4 C5 C9 N1 . . . . -123.5(3) ?
    C6 C5 C9 O4 . . . . -128.2(3) ?
    C4 C5 C9 O4 . . . . 50.0(4) ?
    N1 O3 C10 C11 . . . . 74.9(4) ?
    C9 O4 C12 O5 . . . . 19.6(4) ?
    C9 O4 C12 C13 . . . . -160.0(2) ?
    O5 C12 C13 C14 . . . . -171.1(3) ?
    O4 C12 C13 C14 . . . . 8.4(4) ?
    O5 C12 C13 C18 . . . . 6.6(5) ?
    O4 C12 C13 C18 . . . . -173.9(3) ?
    C18 C13 C14 C15 . . . . 0.7(5) ?
    C12 C13 C14 C15 . . . . 178.3(3) ?
    C13 C14 C15 C16 . . . . -0.8(5) ?
    C14 C15 C16 C17 . . . . 0.2(5) ?
    C15 C16 C17 C18 . . . . 0.4(5) ?
    C16 C17 C18 C13 . . . . -0.5(5) ?
    C14 C13 C18 C17 . . . . 0.0(5) ?
    C12 C13 C18 C17 . . . . -177.7(3) ?
loop_
    _geom_hbond_atom_site_label_D
    _geom_hbond_atom_site_label_H
    _geom_hbond_atom_site_label_A
    _geom_hbond_site_symmetry_A
    _geom_hbond_distance_DH
    _geom_hbond_distance_HA
    _geom_hbond_distance_DA
    _geom_hbond_angle_DHA
    _geom_hbond_publ_flag
    C3 H3 O5 4_565 0.94 2.57 3.409(4) 148.3 y
    C17 H17 O1 2_645 0.94 2.63 3.496(4) 153.8 y
    C18 H18 Cl1 2_645 0.94 2.89 3.716(3) 146.8 y
    C7 H7A Cg1 3_565 0.97 2.90 3.570(4) 126.8 y
    C10 H10A Cg2 2_555 0.98 3.01 3.740(5) 132.3 y
_iucr_refine_instructions_details
;
TITL I in P2(1)/c
CELL 0.71073   9.4262  12.9863  15.4227  90.000 102.843  90.000
ZERR    4.00   0.0010   0.0014   0.0016   0.000   0.002   0.000
LATT 1
SYMM -X, 0.5+Y, 0.5-Z
SFAC C  H  N  O  Cl
UNIT 72  72  4  20  4
SIZE 0.100 0.200 0.300
TEMP -50.000
OMIT 0 52
L.S. 4
ACTA
BOND $H
CONF
FMAP 2
PLAN 5
EQIV $1 x, 0.5-y, -0.5+z
EQIV $2 1-x, -0.5+y, 0.5-z
HTAB C3 O5_$1
HTAB C7 CL1
HTAB C18 CL1_$2
MPLA 6 C1 C2 C3 C4 C5 C6 C7 C8
MPLA 6 C13 C14 C15 C16 C17 C18
MPLA 6 C1 C2 C3 C4 C5 C6
MPLA 3 C6 O1 C7
WGHT    0.035100    1.363600
FVAR       0.21727
CL1   5    0.314733    0.567105    0.071789    11.00000    0.07164    0.04567 =
         0.06863    0.01237   -0.00334   -0.01576
O1    4    0.149910    0.423504    0.161813    11.00000    0.04760    0.03752 =
         0.03308   -0.00295    0.00168    0.00866
O2    4    0.109724    0.154584   -0.049636    11.00000    0.06664    0.06326 =
         0.05482   -0.02865    0.03420   -0.02044
O3    4   -0.128922    0.177961    0.170606    11.00000    0.05558    0.06201 =
         0.06834    0.01618    0.04054    0.01022
O4    4    0.098637    0.123500    0.124363    11.00000    0.03188    0.03495 =
         0.05323   -0.00475    0.00718    0.00034
O5    4    0.298553    0.183893    0.218288    11.00000    0.05403    0.04134 =
         0.04433   -0.01141   -0.00108   -0.00342
N1    3   -0.072154    0.252076    0.121316    11.00000    0.03868    0.05020 =
         0.04131    0.00509    0.02091    0.00523
C1    1    0.256276    0.444146    0.035603    11.00000    0.03701    0.04226 =
         0.04451    0.00710   -0.00290   -0.00172
C2    1    0.290189    0.405287   -0.040169    11.00000    0.03504    0.06133 =
         0.05051    0.01708    0.01069   -0.00059
AFIX  43
H2    2    0.345867    0.444864   -0.071379    11.00000   -1.20000
AFIX   0
C3    1    0.243004    0.308430   -0.070797    11.00000    0.04139    0.06308 =
         0.04443    0.00019    0.02171    0.00270
AFIX  43
H3    2    0.265705    0.282347   -0.122935    11.00000   -1.20000
AFIX   0
C4    1    0.162220    0.250155   -0.024276    11.00000    0.03010    0.04876 =
         0.04169   -0.00661    0.01156   -0.00010
C5    1    0.127712    0.288335    0.053698    11.00000    0.02645    0.03944 =
         0.03243   -0.00197    0.00610    0.00219
C6    1    0.175135    0.386891    0.083275    11.00000    0.03428    0.03700 =
         0.03088    0.00053   -0.00198    0.00769
C7    1    0.027302    0.493441    0.151253    11.00000    0.06379    0.04623 =
         0.05086   -0.00140    0.01070    0.02081
AFIX 137
H7A   2    0.032598    0.543570    0.105453    11.00000   -1.50000
H7B   2    0.029966    0.528726    0.207026    11.00000   -1.50000
H7C   2   -0.062662    0.454801    0.134216    11.00000   -1.50000
AFIX   0
C8    1    0.147682    0.109495   -0.126181    11.00000    0.13032    0.09884 =
         0.09331   -0.06259    0.07524   -0.03735
AFIX 137
H8A   2    0.114873    0.153917   -0.177268    11.00000   -1.50000
H8B   2    0.101425    0.042654   -0.137778    11.00000   -1.50000
H8C   2    0.252450    0.101384   -0.115325    11.00000   -1.50000
AFIX   0
C9    1    0.046149    0.223086    0.104325    11.00000    0.03386    0.03334 =
         0.03185   -0.00515    0.00650    0.00073
C10   1   -0.259078    0.219268    0.192449    11.00000    0.06341    0.07941 =
         0.07664    0.01147    0.04737    0.00978
AFIX  23
H10A  2   -0.239411    0.289700    0.214696    11.00000   -1.20000
H10B  2   -0.283172    0.177958    0.240377    11.00000   -1.20000
AFIX   0
C11   1   -0.386183    0.220639    0.116163    11.00000    0.05425    0.14040 =
         0.08772    0.00113    0.03565    0.00717
AFIX 137
H11A  2   -0.369933    0.270632    0.072655    11.00000   -1.50000
H11B  2   -0.472733    0.239298    0.136791    11.00000   -1.50000
H11C  2   -0.399132    0.152885    0.089079    11.00000   -1.50000
AFIX   0
C12   1    0.237680    0.114447    0.174024    11.00000    0.03564    0.03610 =
         0.02918    0.00006    0.01245   -0.00379
C13   1    0.298586    0.011135    0.164511    11.00000    0.03142    0.03479 =
         0.02820   -0.00220    0.00889   -0.00140
C14   1    0.227738   -0.060177    0.102530    11.00000    0.03127    0.04220 =
         0.04149   -0.00533    0.00398    0.00511
AFIX  43
H14   2    0.136658   -0.044339    0.065842    11.00000   -1.20000
AFIX   0
C15   1    0.291515   -0.153742    0.095241    11.00000    0.04142    0.04356 =
         0.05310   -0.01154    0.00702    0.00183
AFIX  43
H15   2    0.243184   -0.202336    0.053874    11.00000   -1.20000
AFIX   0
C16   1    0.425667   -0.177172    0.147943    11.00000    0.04090    0.04361 =
         0.06266   -0.00318    0.01873    0.00386
AFIX  43
H16   2    0.468400   -0.241477    0.142152    11.00000   -1.20000
AFIX   0
C17   1    0.497615   -0.106973    0.209083    11.00000    0.03045    0.05221 =
         0.06142    0.00887    0.00612    0.00661
AFIX  43
H17   2    0.589481   -0.123014    0.244706    11.00000   -1.20000
AFIX   0
C18   1    0.434065   -0.012971    0.217739    11.00000    0.03390    0.04652 =
         0.03963    0.00013    0.00032   -0.00285
AFIX  43
H18   2    0.482426    0.034970    0.259732    11.00000   -1.20000
HKLF 4
END
;
data_global
_journal_date_recd_electronic     2012-10-22
_journal_date_accepted     2012-10-25
_journal_name_full     'Acta Crystallographica, Section E'
_journal_year     2012
_journal_volume     68
_journal_issue     11
_journal_page_first     o3237
_journal_page_last     o3237
_journal_paper_category     QO
_journal_paper_doi     10.1107/S1600536812044248
_journal_coeditor_code     SJ5275
_publ_contact_author_name     'Ki-Min Park'
_publ_contact_author_address
;
Department of Chemistry
Gyeongsang National University
Jinju 660-701
Republic of Korea
;
_publ_contact_author_email
;
kmpark@gnu.ac.kr, jekim@gnu.ac.kr
;
_publ_contact_author_fax     +82-55-753-7614
_publ_contact_author_phone     +82-55-772-1483
_publ_section_title
;
Benzoximate
;
loop_
    _publ_author_name
    _publ_author_footnote
    _publ_author_address
    'Kim, Tae Ho' .
;
Department of Chemistry and Research Institute of Natural Sciences
Gyeongsang National University,
Jinju 660-701
Republic of Korea
;
    'Moon, Suk-Hee' .
;
Department of Food and Nutrition
Kyungnam College of Information and Technology
Busan 617-701
Republic of Korea
;
    'Kim, Jineun' .
;
Department of Chemistry and Research Institute of Natural Sciences
Gyeongsang National University,
Jinju 660-701
Republic of Korea
;
    'Park, Ki-Min' .
;
Department of Chemistry and Research Institute of Natural Sciences
Gyeongsang National University,
Jinju 660-701
Republic of Korea
;
