# Supplementary material for: Benzoximate
Source: Acta Crystallogr Sect E Struct Rep Online. 2012 Oct 31;68(Pt 11):o3237. doi: 10.1107/S1600536812044248 (PMC3515316; doi:10.1107/S1600536812044248)
Supplement: Supplementary file 2 [file e-68-o3237-Isup2.hkl]

# 
# h,k,l, Fc-squared, Fo-squared, sigma(Fo-squared) and status flag 
# 
data_I
_shelx_title ' I in P2(1)/c' 
_shelx_refln_list_code          4 
_shelx_F_calc_maximum      151.99 
_exptl_crystal_F_000       760.00 
_reflns_d_resolution_high  0.8108 
 
loop_ 
 _symmetry_equiv_pos_as_xyz 
 'x, y, z' 
 '-x, y+1/2, -z+1/2' 
 '-x, -y, -z' 
 'x, -y-1/2, z-1/2' 
 
_cell_length_a     9.4262 
_cell_length_b    12.9863 
_cell_length_c    15.4227 
_cell_angle_alpha  90.000 
_cell_angle_beta  102.843 
_cell_angle_gamma  90.000 
 
_shelx_F_squared_multiplier     1.000 
 
loop_ 
 _refln_index_h 
 _refln_index_k 
 _refln_index_l 
 _refln_F_squared_calc 
 _refln_F_squared_meas 
 _refln_F_squared_sigma 
 _refln_observed_status 
   1   0   0     5354.37     5028.02    106.98 o 
   2   0   0    16436.68    15219.28    181.24 o 
   3   0   0      104.87      139.75     14.11 o 
   4   0   0       47.65       49.65     10.10 o 
   5   0   0     6694.78     6375.38    105.98 o 
   6   0   0      150.18      194.64     20.08 o 
   7   0   0     1303.55     1206.72     48.22 o 
   8   0   0        0.89        0.00     19.59 o 
   9   0   0       22.13       28.81     15.12 o 
  10   0   0        5.83       13.98     22.45 o 
  11   0   0      126.40       55.29     29.45 o 
   1   1   0     2793.60     2739.87     33.60 o 
   2   1   0    14312.08    13102.52    108.81 o 
   3   1   0      151.36      182.54      8.86 o 
   4   1   0        7.02        2.16      4.30 o 
   5   1   0      275.91      297.19     15.08 o 
   6   1   0      122.60      158.75     15.47 o 
   7   1   0        0.09        0.00     10.24 o 
   8   1   0       24.37       21.54     11.83 o 
   9   1   0       98.53      108.43     17.64 o 
  10   1   0        0.41        0.00     12.64 o 
  11   1   0        0.18       27.45     18.55 o 
   0   2   0     1139.98     1068.94     20.11 o 
   1   2   0     2204.33     2281.24     29.11 o 
   2   2   0      313.91      346.92     12.88 o 
   3   2   0     1036.96     1069.17     19.94 o 
   4   2   0     1232.09     1249.35     24.78 o 
   5   2   0       11.71        4.82      6.39 o 
   6   2   0      680.56      629.02     27.76 o 
   7   2   0       28.42       28.30     13.23 o 
   8   2   0      115.49      132.71     18.20 o 
   9   2   0       99.63       95.45     16.84 o 
  10   2   0       29.00        9.44     12.71 o 
  11   2   0        0.22        4.78     15.07 o 
   1   3   0     1887.03     1751.38     37.58 o 
   2   3   0     3274.08     3388.31     45.15 o 
   3   3   0      770.00      734.84     16.55 o 
   4   3   0      615.88      603.96     16.22 o 
   5   3   0       59.32       76.05     12.48 o 
   6   3   0        1.25        0.00     11.41 o 
   7   3   0      828.20      803.46     33.21 o 
   8   3   0        3.31        7.70     11.24 o 
   9   3   0        3.90        0.00     12.71 o 
  10   3   0      192.12      230.85     21.26 o 
  11   3   0        6.53        0.00     14.12 o 
   0   4   0       81.70       99.74      8.59 o 
   1   4   0        2.17        6.14      4.49 o 
   2   4   0     1632.56     1554.54     36.63 o 
   3   4   0     2093.11     2088.04     49.33 o 
   4   4   0      251.22      267.95     14.16 o 
   5   4   0      833.98      818.56     21.81 o 
   6   4   0       30.50       21.80     10.88 o 
   7   4   0        0.16        1.90      9.86 o 
   8   4   0      110.57      120.41     16.25 o 
   9   4   0       17.39       39.07     20.35 o 
  10   4   0      159.59      164.87     20.32 o 
   1   5   0     1466.36     1495.14     24.15 o 
   2   5   0       76.27       74.77      7.34 o 
   3   5   0      121.69      140.95     10.26 o 
   4   5   0     1382.55     1332.08     33.35 o 
   5   5   0       68.68       99.29     12.79 o 
   6   5   0       17.27        5.95     11.37 o 
   7   5   0       39.67       32.56     12.76 o 
   8   5   0      677.37      623.69     30.55 o 
   9   5   0      143.25      162.15     19.08 o 
  10   5   0       26.09       35.56     33.05 o 
   0   6   0     1028.72     1011.99     28.65 o 
   1   6   0      101.77      134.99      7.24 o 
   2   6   0      889.58      887.26     20.40 o 
   3   6   0      149.87      185.21     11.51 o 
   4   6   0       17.71       45.52      8.61 o 
   5   6   0        4.48       16.65      9.99 o 
   6   6   0      344.37      320.15     21.65 o 
   7   6   0      245.53      247.39     19.68 o 
   8   6   0        1.41        2.57     12.40 o 
   9   6   0      140.30      163.12     21.50 o 
  10   6   0       24.48       17.67     29.34 o 
   1   7   0     1113.57     1169.89     23.78 o 
   2   7   0      615.55      662.66     18.18 o 
   3   7   0      336.11      352.75     13.88 o 
   4   7   0      756.03      758.02     26.12 o 
   5   7   0      269.36      274.58     16.87 o 
   6   7   0       25.50       12.23     20.97 o 
   7   7   0       18.55        7.16     14.00 o 
   8   7   0       17.58       31.21     16.61 o 
   9   7   0        0.02       40.99     20.12 o 
  10   7   0       31.36       63.63     27.22 o 
   0   8   0      257.44      233.77     14.63 o 
   1   8   0      673.05      661.89     18.28 o 
   2   8   0     2280.76     2249.19     37.95 o 
   3   8   0      523.84      528.57     17.77 o 
   4   8   0       16.42       26.74      9.45 o 
   5   8   0       88.35      100.94     17.43 o 
   6   8   0       23.96       43.14     15.59 o 
   7   8   0      105.53      146.66     22.24 o 
   8   8   0        6.27        0.00     15.68 o 
   9   8   0       69.17       99.10     20.09 o 
   1   9   0       10.30       17.45      5.60 o 
   2   9   0        0.79        2.17      5.71 o 
   3   9   0       12.74       23.93     11.33 o 
   4   9   0        7.61        7.74     12.06 o 
   5   9   0       71.90       83.11     16.85 o 
   6   9   0        6.10       26.77     14.09 o 
   7   9   0        0.18       13.29     13.57 o 
   8   9   0        4.41        9.29     23.94 o 
   9   9   0       13.57       59.05     27.96 o 
   0  10   0       22.53       32.74     12.07 o 
   1  10   0       23.34       47.08      8.02 o 
   2  10   0       17.14       44.86      8.17 o 
   3  10   0       40.01       44.52      9.61 o 
   4  10   0      103.52      117.88     12.28 o 
   5  10   0        6.50       14.75      9.92 o 
   6  10   0        0.04        0.00     10.67 o 
   7  10   0       56.73       88.22     24.04 o 
   8  10   0       11.27       21.54     29.45 o 
   1  11   0     1028.84      953.66     38.79 o 
   2  11   0       29.01       48.04     11.45 o 
   3  11   0       97.18       93.10     11.03 o 
   4  11   0      500.10      500.08     23.69 o 
   5  11   0        9.10       14.42     10.35 o 
   6  11   0       22.38       24.31     11.90 o 
   7  11   0       16.55       56.31     13.91 o 
   8  11   0       12.48       45.84     27.01 o 
   0  12   0      153.08      134.52     20.97 o 
   1  12   0        9.94       17.79     10.64 o 
   2  12   0        1.87        0.00     13.03 o 
   3  12   0       53.25       97.38     12.72 o 
   4  12   0        1.37        0.00     10.51 o 
   5  12   0       27.20       34.37     12.00 o 
   6  12   0       33.00       51.33     19.34 o 
   7  12   0      123.14      165.65     24.09 o 
   1  13   0       88.26       66.73     17.79 o 
   2  13   0      204.65      182.35     17.63 o 
   3  13   0      380.65      315.89     22.95 o 
   4  13   0       71.61       59.50     14.77 o 
   5  13   0       49.99       55.58     15.16 o 
   6  13   0        0.01        3.13     15.44 o 
   0  14   0       35.74       61.43     20.34 o 
   1  14   0        2.83        0.00     12.88 o 
   2  14   0       29.12       15.79     21.50 o 
   3  14   0      146.19      151.97     18.56 o 
   4  14   0        0.36        0.00     16.10 o 
   5  14   0       29.52       20.82     38.45 o 
   1  15   0       27.45       19.66     14.98 o 
   2  15   0       14.27       11.08     18.64 o 
   3  15   0      132.88      117.27     17.52 o 
   0  16   0      242.28      203.57     33.05 o 
 -11   1   1        0.01        0.00     16.98 o 
 -10   1   1       44.50       28.34     12.99 o 
  -9   1   1        8.87        7.59     12.06 o 
  -8   1   1        0.09        0.66     12.15 o 
  -7   1   1      424.54      407.47     25.26 o 
  -6   1   1     1029.34     1067.05     29.75 o 
  -5   1   1     1995.47     1948.30     37.25 o 
  -4   1   1      326.11      313.92     13.72 o 
  -3   1   1     5197.48     5007.96     70.44 o 
  -2   1   1      284.05      271.98     11.04 o 
  -1   1   1      305.38      314.79      8.67 o 
   0   1   1      565.09      501.84     15.68 o 
   1   1   1       72.50       96.91      4.54 o 
   2   1   1     8860.75     8709.23     76.18 o 
   3   1   1      846.23      802.32     16.38 o 
   4   1   1      243.86      276.40     11.19 o 
   5   1   1     1234.45     1346.90     27.06 o 
   6   1   1      466.10      436.78     19.65 o 
   7   1   1        0.00        0.00      8.04 o 
   8   1   1      286.83      297.71     20.79 o 
   9   1   1      246.70      215.97     20.83 o 
  10   1   1        3.55       16.25     15.74 o 
  11   1   1        3.19        0.00     14.30 o 
 -11   2   1        1.70       21.32     14.93 o 
 -10   2   1        7.70        9.59     17.84 o 
  -9   2   1      252.82      262.34     25.34 o 
  -8   2   1      261.62      258.15     20.76 o 
  -7   2   1       20.67       30.76     12.32 o 
  -6   2   1      144.72      177.41     17.50 o 
  -5   2   1      218.28      205.29     15.79 o 
  -4   2   1     1678.54     1701.84     36.08 o 
  -3   2   1      463.92      469.16     11.66 o 
  -2   2   1     3612.32     3688.35     46.18 o 
  -1   2   1     1700.81     1622.30     26.15 o 
   0   2   1       77.31       99.55      4.56 o 
   1   2   1      238.56      264.35      8.78 o 
   2   2   1     1015.19      956.06     17.94 o 
   3   2   1     9360.90     9403.75    122.06 o 
   4   2   1     2508.06     2559.98     43.97 o 
   5   2   1     1039.34     1003.30     25.44 o 
   6   2   1      313.40      289.90     18.25 o 
   7   2   1        8.58       10.15     10.94 o 
   8   2   1      306.39      274.85     20.57 o 
   9   2   1        0.36        0.00     15.15 o 
  10   2   1       40.42       39.27     13.23 o 
  11   2   1       15.05       16.15     32.77 o 
 -11   3   1        0.48       46.03     16.52 o 
 -10   3   1       11.18        5.32     14.69 o 
  -9   3   1        0.24       15.70     12.27 o 
  -8   3   1        0.18       13.14     11.27 o 
  -7   3   1      121.83      146.28     18.83 o 
  -6   3   1       15.86       21.69     11.31 o 
  -5   3   1        0.94        0.30      6.28 o 
  -4   3   1      114.71       98.83     21.19 o 
  -3   3   1       20.51       21.20      6.01 o 
  -2   3   1        0.13        0.00      4.10 o 
  -1   3   1      712.78      659.14     13.79 o 
   0   3   1     8820.39     8562.79     76.26 o 
   1   3   1      278.49      279.65      9.67 o 
   2   3   1     1628.69     1657.35     28.70 o 
   3   3   1     1656.73     1808.52     29.06 o 
   4   3   1     2151.76     2077.36     34.48 o 
   5   3   1     1616.55     1553.52     31.88 o 
   6   3   1      197.67      194.55     22.16 o 
   7   3   1       11.70        0.84     10.15 o 
   8   3   1        0.00        0.00     10.47 o 
   9   3   1       11.20        0.00     20.97 o 
  10   3   1       14.68        2.68     16.89 o 
 -11   4   1        0.24       28.32     21.79 o 
 -10   4   1        6.06       28.92     20.45 o 
  -9   4   1       97.67      115.11     18.51 o 
  -8   4   1      150.66      177.27     22.28 o 
  -7   4   1       65.39       61.50     14.28 o 
  -6   4   1      180.62      184.19     20.09 o 
  -5   4   1      145.52      102.16     19.86 o 
  -4   4   1      340.31      355.83     11.67 o 
  -3   4   1      959.35      910.67     24.11 o 
  -2   4   1     3915.44     4018.33     68.16 o 
  -1   4   1     3649.84     3574.05     39.65 o 
   0   4   1     3535.54     3573.23     38.37 o 
   1   4   1       26.10       32.56      4.74 o 
   2   4   1      505.29      490.86     15.04 o 
   3   4   1      894.46      946.02     24.12 o 
   4   4   1      182.67      172.94     10.03 o 
   5   4   1      256.68      250.15     15.45 o 
   6   4   1      280.96      275.26     19.06 o 
   7   4   1        9.93       14.87     10.64 o 
   8   4   1      130.81      148.57     18.73 o 
   9   4   1        0.02        0.00     11.84 o 
  10   4   1      129.01      155.36     19.08 o 
 -10   5   1       15.33        6.19     13.81 o 
  -9   5   1      524.07      493.22     28.69 o 
  -8   5   1       39.78       41.17     20.75 o 
  -7   5   1     1451.99     1317.75     43.34 o 
  -6   5   1        7.41        5.49      9.18 o 
  -5   5   1      188.57      192.85     14.77 o 
  -4   5   1       59.08       65.98      9.68 o 
  -3   5   1      364.67      393.04     16.35 o 
  -2   5   1     3181.75     3368.20     42.88 o 
  -1   5   1        0.02        0.62      5.26 o 
   0   5   1     1323.35     1304.02     21.70 o 
   1   5   1     3007.47     3332.80     64.39 o 
   2   5   1       97.35      121.63      7.69 o 
   3   5   1     1167.27     1149.87     27.65 o 
   4   5   1        0.33        5.71      5.66 o 
   5   5   1       45.88       42.33      7.13 o 
   6   5   1      557.15      533.79     25.99 o 
   7   5   1       24.55       41.00     13.18 o 
   8   5   1      997.16      902.42     36.42 o 
   9   5   1        0.05        0.00     11.82 o 
  10   5   1       17.84       30.74     17.22 o 
 -10   6   1       82.40      105.61     22.61 o 
  -9   6   1        0.05        0.00     13.84 o 
  -8   6   1      119.73      174.92     19.43 o 
  -7   6   1     1006.24      914.73     36.14 o 
  -6   6   1      142.02      153.51     14.61 o 
  -5   6   1       42.49       48.99     10.84 o 
  -4   6   1      271.20      313.93     16.63 o 
  -3   6   1      593.85      576.63     20.42 o 
  -2   6   1      773.42      867.38     20.49 o 
  -1   6   1       61.32       81.22      6.49 o 
   0   6   1      725.18      691.14     16.27 o 
   1   6   1     1576.88     1674.90     53.77 o 
   2   6   1     2227.73     2331.76     44.21 o 
   3   6   1       58.20       68.68      8.03 o 
   4   6   1      778.81      799.74     26.22 o 
   5   6   1      565.86      536.13     24.92 o 
   6   6   1      491.75      479.68     25.21 o 
   7   6   1     1216.83     1108.98     38.77 o 
   8   6   1       17.35       39.84     14.72 o 
   9   6   1      506.20      462.34     33.76 o 
  10   6   1        6.68       15.83     22.98 o 
 -10   7   1       27.13       52.37     35.06 o 
  -9   7   1        0.04       18.42     24.89 o 
  -8   7   1        0.76       25.42     12.17 o 
  -7   7   1      261.52      218.14     33.05 o 
  -6   7   1      323.32      311.45     19.13 o 
  -5   7   1     2526.10     2560.51     54.51 o 
  -4   7   1      195.43      225.23     14.82 o 
  -3   7   1       37.44       46.48      7.04 o 
  -2   7   1     2409.42     2536.53     39.58 o 
  -1   7   1      965.76     1005.92     21.91 o 
   0   7   1     4199.81     4192.49     50.59 o 
   1   7   1     1200.11     1172.80     23.39 o 
   2   7   1      572.55      578.75     16.44 o 
   3   7   1      101.47       98.41      8.11 o 
   4   7   1      303.04      337.17     17.50 o 
   5   7   1      867.79      838.64     40.43 o 
   6   7   1      658.21      662.97     37.42 o 
   7   7   1      301.39      269.23     24.76 o 
   8   7   1        7.41       14.72     15.28 o 
   9   7   1      108.43      171.23     24.15 o 
  10   7   1       23.91       21.08     19.24 o 
  -9   8   1       14.38        4.66     16.41 o 
  -8   8   1       38.03       43.68     26.69 o 
  -7   8   1       17.08       31.36     15.44 o 
  -6   8   1      549.28      538.06     32.86 o 
  -5   8   1       76.20       74.64     12.13 o 
  -4   8   1       47.39       62.18     11.32 o 
  -3   8   1      746.14      701.45     21.62 o 
  -2   8   1      115.46      156.44      9.41 o 
  -1   8   1        8.92       18.89      5.91 o 
   0   8   1       57.16       77.56      6.74 o 
   1   8   1       98.85      118.72      7.85 o 
   2   8   1      274.03      289.03     12.15 o 
   3   8   1      132.09      134.48     12.82 o 
   4   8   1      259.39      234.21     21.78 o 
   5   8   1      336.65      350.06     26.73 o 
   6   8   1      112.10      138.36     20.76 o 
   7   8   1       74.69      110.40     19.91 o 
   8   8   1        0.35        0.00     15.79 o 
   9   8   1        4.23       27.37     25.42 o 
  -9   9   1        1.56       27.00     27.33 o 
  -8   9   1       40.74       82.29     25.31 o 
  -7   9   1       29.33       36.76     15.27 o 
  -6   9   1       18.49       18.08     13.68 o 
  -5   9   1      101.48      119.51     13.95 o 
  -4   9   1      229.25      227.59     16.02 o 
  -3   9   1      750.38      729.47     22.23 o 
  -2   9   1        1.33        2.62      5.73 o 
  -1   9   1        5.66        0.91      5.16 o 
   0   9   1      139.89      148.57      8.98 o 
   1   9   1      423.41      404.70     18.38 o 
   2   9   1      185.22      194.24     12.87 o 
   3   9   1      164.27      164.57     13.06 o 
   4   9   1        7.36        7.63      8.52 o 
   5   9   1       59.69       59.99     22.56 o 
   6   9   1       60.10       52.10     16.08 o 
   7   9   1       32.11       32.10     21.40 o 
   8   9   1        3.70       30.51     17.45 o 
   9   9   1        0.25       38.92     23.62 o 
  -8  10   1        7.18       42.45     17.88 o 
  -7  10   1       10.44       27.59     21.18 o 
  -6  10   1      295.94      286.68     19.02 o 
  -5  10   1       18.27       21.97      9.45 o 
  -4  10   1       53.26       61.89     11.89 o 
  -3  10   1      207.39      175.15     13.41 o 
  -2  10   1      243.90      255.01     17.73 o 
  -1  10   1       94.02      106.10      9.35 o 
   0  10   1        2.96        0.00      6.40 o 
   1  10   1       90.49      110.62     10.60 o 
   2  10   1      320.49      312.25     16.94 o 
   3  10   1        0.02        8.35     14.06 o 
   4  10   1       45.50       61.69     10.96 o 
   5  10   1      299.52      256.10     17.55 o 
   6  10   1       37.10       60.10     12.23 o 
   7  10   1      180.17      203.63     24.61 o 
   8  10   1        6.41       69.44     17.51 o 
  -8  11   1        1.79       11.12     18.27 o 
  -7  11   1        0.42        0.00     13.24 o 
  -6  11   1        7.12       26.65     11.69 o 
  -5  11   1       10.63       20.00     10.54 o 
  -4  11   1       45.35       48.53     10.13 o 
  -3  11   1      103.64       99.44     11.02 o 
  -2  11   1      464.21      471.40     27.48 o 
  -1  11   1       32.05       21.64     12.29 o 
   0  11   1       36.33       43.77      8.67 o 
   1  11   1      211.72      198.78     13.48 o 
   2  11   1      449.80      444.11     20.80 o 
   3  11   1       60.06       51.19      9.35 o 
   4  11   1       18.97       37.30      9.88 o 
   5  11   1        1.60        6.25     10.42 o 
   6  11   1       79.51       85.15     14.06 o 
   7  11   1        1.65       17.58     13.25 o 
   8  11   1        3.53       45.68     18.94 o 
  -7  12   1      122.45      104.57     15.59 o 
  -6  12   1       36.12       40.13     13.18 o 
  -5  12   1      106.59      148.34     16.95 o 
  -4  12   1       78.43       70.56     14.72 o 
  -3  12   1       49.04       33.93     11.60 o 
  -2  12   1      398.13      406.22     23.97 o 
  -1  12   1      185.85      175.23     16.17 o 
   0  12   1        3.39       13.63     10.02 o 
   1  12   1        0.83        5.17     10.61 o 
   2  12   1      125.34      116.62     11.14 o 
   3  12   1       69.65       78.21     13.62 o 
   4  12   1       49.56       26.72     10.86 o 
   5  12   1        0.42       20.07     15.37 o 
   6  12   1       15.48       21.35     12.77 o 
   7  12   1       41.60       85.58     25.86 o 
  -6  13   1        1.35        0.00     21.18 o 
  -5  13   1       26.01       44.57     20.65 o 
  -4  13   1        1.43        0.00     13.91 o 
  -3  13   1        1.20       11.12     13.47 o 
  -2  13   1        0.49        0.00     13.13 o 
  -1  13   1       59.60       86.21     12.73 o 
   0  13   1       18.43       26.27     18.01 o 
   1  13   1      129.50      128.64     24.04 o 
   2  13   1        7.10       15.28     12.42 o 
   3  13   1       37.92       33.73     14.23 o 
   4  13   1       19.72        0.00     11.41 o 
   5  13   1       40.90       56.75     16.43 o 
   6  13   1       17.60       22.40     14.51 o 
  -5  14   1       13.49       24.51     44.17 o 
  -4  14   1       41.21       60.46     16.47 o 
  -3  14   1       11.46        0.00     31.88 o 
  -2  14   1       60.33       80.44     24.78 o 
  -1  14   1        0.03        9.74     17.90 o 
   0  14   1       49.22       44.83     14.93 o 
   1  14   1        0.11       26.16     13.10 o 
   2  14   1        8.37       15.08     16.21 o 
   3  14   1       10.07       25.74     21.71 o 
   4  14   1        1.23        6.82     16.77 o 
   5  14   1       52.92       36.97     18.18 o 
  -4  15   1       10.18       19.76     18.27 o 
  -3  15   1       37.38       26.30     16.40 o 
  -2  15   1       24.66       16.09     15.71 o 
  -1  15   1        0.98        0.00     14.75 o 
   0  15   1      114.19       89.87     15.93 o 
   1  15   1       10.97        0.66     18.64 o 
   2  15   1        0.07        0.00     15.61 o 
   3  15   1       21.94       22.37     19.59 o 
 -11   0   2       34.49       33.89     24.15 o 
 -10   0   2      142.33      157.61     41.52 o 
  -9   0   2      100.23      126.89     35.59 o 
  -8   0   2       25.32       12.56     13.31 o 
  -7   0   2      878.59      830.17     57.62 o 
  -6   0   2      157.28      159.91     21.53 o 
  -5   0   2       36.08       56.51     12.98 o 
  -4   0   2        7.82       24.73      9.04 o 
  -3   0   2      268.97      292.27     16.02 o 
  -2   0   2     9729.60     9260.14    224.44 o 
  -1   0   2    23102.25    21183.52    319.02 o 
   0   0   2      938.34      906.40     19.17 o 
   1   0   2     1546.63     1512.70     29.71 o 
   2   0   2     1421.69     1491.47     27.43 o 
   3   0   2     1662.50     1617.40     32.30 o 
   4   0   2     1996.99     1968.17     40.29 o 
   5   0   2      329.26      381.74     19.36 o 
   6   0   2      473.29      468.65     27.95 o 
   7   0   2      598.39      592.86     33.85 o 
   8   0   2       60.94       60.18     13.57 o 
   9   0   2       47.26       84.94     16.47 o 
  10   0   2      226.69      203.49     26.16 o 
  11   0   2        0.59       26.06     25.63 o 
 -11   1   2       20.33        4.81     19.25 o 
 -10   1   2       20.82       15.85     17.62 o 
  -9   1   2      301.94      317.98     23.59 o 
  -8   1   2       10.80       12.03     11.86 o 
  -7   1   2       11.08       16.10     13.37 o 
  -6   1   2       11.06        7.08      9.43 o 
  -5   1   2        1.06        8.10      7.90 o 
  -4   1   2      193.08      201.67     12.59 o 
  -3   1   2      970.96      955.64     24.08 o 
  -2   1   2     1790.32     1843.17     30.31 o 
  -1   1   2     1534.34     1553.36     19.03 o 
   0   1   2     3201.96     3072.17     47.04 o 
   1   1   2    14304.20    13098.15    118.80 o 
   2   1   2    10166.41     9913.41     77.18 o 
   3   1   2      165.97      204.51      8.58 o 
   4   1   2     3204.43     3283.42     38.74 o 
   5   1   2       20.50       29.24      6.68 o 
   6   1   2      220.70      224.41     13.04 o 
   7   1   2      342.18      320.94     17.68 o 
   8   1   2       86.53       99.71     12.47 o 
   9   1   2       19.16       13.37     11.48 o 
  10   1   2       25.27       42.09     18.54 o 
 -11   2   2        2.57        0.00     28.41 o 
 -10   2   2        9.72       28.13     17.22 o 
  -9   2   2        3.48        1.48     20.62 o 
  -8   2   2        9.64        6.70     11.85 o 
  -7   2   2       52.41       60.10     14.87 o 
  -6   2   2       24.70       46.39     11.71 o 
  -5   2   2      295.03      274.38     16.35 o 
  -4   2   2     1565.83     1603.59     34.95 o 
  -3   2   2     1563.95     1515.21     30.60 o 
  -2   2   2     2759.72     2685.31     38.07 o 
  -1   2   2     7288.30     7151.51    146.96 o 
   0   2   2      131.88      129.00      6.63 o 
   1   2   2    17759.44    15832.11    249.67 o 
   2   2   2     4000.17     3887.54     45.73 o 
   3   2   2     2516.36     2496.14     39.35 o 
   4   2   2       14.32       23.93      5.72 o 
   5   2   2      317.54      321.64     15.35 o 
   6   2   2        0.08        0.00      8.57 o 
   7   2   2        1.19        0.00      9.91 o 
   8   2   2        0.38        1.64     14.27 o 
   9   2   2        4.02        0.00     11.12 o 
  10   2   2       16.29       49.59     14.38 o 
 -11   3   2       29.01       41.18     16.19 o 
 -10   3   2       10.37        0.00     13.40 o 
  -9   3   2       63.53       68.50     15.28 o 
  -8   3   2       87.34       62.98     14.78 o 
  -7   3   2      157.20      166.00     20.31 o 
  -6   3   2       33.58       35.71     14.10 o 
  -5   3   2      129.76      154.78     13.66 o 
  -4   3   2       61.24       98.87     10.60 o 
  -3   3   2     3386.21     3175.46     47.85 o 
  -2   3   2      394.31      420.03     14.58 o 
  -1   3   2     4227.81     4007.75     40.93 o 
   0   3   2     6680.54     6432.71     91.44 o 
   1   3   2      652.44      597.98     21.24 o 
   2   3   2      391.52      403.90     14.25 o 
   3   3   2     3131.89     2997.01     40.64 o 
   4   3   2       65.97       78.60      8.14 o 
   5   3   2     1546.40     1510.62     32.31 o 
   6   3   2        2.72        0.00     12.73 o 
   7   3   2        1.52        0.00      8.59 o 
   8   3   2       89.03      107.13     15.08 o 
   9   3   2        6.79       17.61     11.82 o 
  10   3   2      123.67      147.26     17.41 o 
 -11   4   2        0.46       18.55     30.34 o 
 -10   4   2       24.16       20.01     21.14 o 
  -9   4   2       16.49       20.08     16.14 o 
  -8   4   2      467.92      434.00     26.07 o 
  -7   4   2        2.54        0.00     11.14 o 
  -6   4   2       58.49       54.22     13.08 o 
  -5   4   2       14.91       23.78      8.48 o 
  -4   4   2        8.89        8.26      6.79 o 
  -3   4   2      642.15      729.16     21.31 o 
  -2   4   2        5.54        9.15      4.45 o 
  -1   4   2      694.63      636.26     14.35 o 
   0   4   2       84.62       75.12      5.05 o 
   1   4   2     1407.34     1304.67     20.37 o 
   2   4   2      296.72      336.13     12.01 o 
   3   4   2      622.98      607.07     17.08 o 
   4   4   2       54.65       82.32      8.71 o 
   5   4   2       35.91       31.49      7.49 o 
   6   4   2      115.04      138.67     16.97 o 
   7   4   2      481.60      479.38     25.54 o 
   8   4   2        7.10       11.92     39.19 o 
   9   4   2       89.52      132.67     26.08 o 
  10   4   2      170.28      230.58     26.06 o 
 -10   5   2        5.87       23.50     14.86 o 
  -9   5   2      296.61      288.86     23.34 o 
  -8   5   2       59.70       75.94     14.43 o 
  -7   5   2       59.61       80.43     17.52 o 
  -6   5   2      383.43      383.88     21.53 o 
  -5   5   2      218.22      238.50     15.52 o 
  -4   5   2      141.90      167.89     12.83 o 
  -3   5   2      385.75      443.35     17.25 o 
  -2   5   2     1404.79     1409.89     25.48 o 
  -1   5   2      306.80      299.78     10.30 o 
   0   5   2       87.65       99.06      5.64 o 
   1   5   2      227.54      269.06     10.33 o 
   2   5   2      566.94      573.63     16.40 o 
   3   5   2      379.36      365.66     22.26 o 
   4   5   2       57.99       59.87      7.57 o 
   5   5   2      354.49      365.59     16.14 o 
   6   5   2       85.85      102.70     14.78 o 
   7   5   2        0.96        0.00      9.65 o 
   8   5   2      100.91      152.51     25.53 o 
   9   5   2       64.59       84.68     22.35 o 
  10   5   2       51.12       95.26     19.39 o 
 -10   6   2       66.02       64.63     21.67 o 
  -9   6   2       72.82       78.29     20.94 o 
  -8   6   2      641.00      606.14     30.43 o 
  -7   6   2      205.37      213.70     18.78 o 
  -6   6   2       11.15        7.37      8.86 o 
  -5   6   2      923.84      838.82     29.43 o 
  -4   6   2       42.53       59.28      9.74 o 
  -3   6   2      283.64      308.95     15.80 o 
  -2   6   2       32.56       64.46      6.85 o 
  -1   6   2       55.64       67.75      5.98 o 
   0   6   2     2742.22     2796.03     36.35 o 
   1   6   2     1018.74     1025.68     19.57 o 
   2   6   2     3006.30     3241.15     41.79 o 
   3   6   2     1182.68     1206.71     29.00 o 
   4   6   2       59.92       76.84     11.97 o 
   5   6   2      140.71      143.56     17.11 o 
   6   6   2      102.75      129.20     16.37 o 
   7   6   2      386.22      383.23     28.56 o 
   8   6   2       65.08       88.80     17.86 o 
   9   6   2       94.26      104.88     19.80 o 
  10   6   2       21.95       47.23     18.87 o 
 -10   7   2        4.80       26.44     20.57 o 
  -9   7   2      153.29      217.76     23.20 o 
  -8   7   2      197.01      210.56     21.60 o 
  -7   7   2     1060.02      938.46     35.13 o 
  -6   7   2      396.10      357.13     21.00 o 
  -5   7   2      371.38      340.01     19.19 o 
  -4   7   2      240.82      283.63     16.45 o 
  -3   7   2      247.60      290.90     13.11 o 
  -2   7   2      233.93      246.23     11.27 o 
  -1   7   2        2.36        1.96      4.59 o 
   0   7   2     1215.25     1248.68     23.74 o 
   1   7   2      523.02      561.83     14.95 o 
   2   7   2       38.45       59.69      6.33 o 
   3   7   2      170.86      177.50     13.30 o 
   4   7   2       35.42       29.52     12.76 o 
   5   7   2       40.27       32.16     15.06 o 
   6   7   2      513.49      496.06     32.11 o 
   7   7   2       20.71       51.73     15.78 o 
   8   7   2        0.64       37.63     15.92 o 
   9   7   2        0.00        4.77     25.00 o 
 -10   8   2        2.32       52.01     20.45 o 
  -9   8   2       13.02       31.49     17.30 o 
  -8   8   2       23.26       30.23     16.58 o 
  -7   8   2        2.32       13.94     20.12 o 
  -6   8   2      141.42      155.68     15.06 o 
  -5   8   2      175.95      175.17     14.30 o 
  -4   8   2      549.44      567.06     20.29 o 
  -3   8   2       90.93      110.48      9.36 o 
  -2   8   2      631.59      667.17     19.57 o 
  -1   8   2        6.86       15.90      4.61 o 
   0   8   2      240.64      236.58     10.23 o 
   1   8   2     1106.78     1168.28     24.30 o 
   2   8   2      184.40      183.55     12.81 o 
   3   8   2      559.06      590.23     23.73 o 
   4   8   2      191.76      206.06     20.46 o 
   5   8   2       16.90       13.90     11.58 o 
   6   8   2       16.69       36.27     13.77 o 
   7   8   2      184.06      180.88     24.62 o 
   8   8   2        1.12        0.00     15.07 o 
   9   8   2       93.97      183.38     23.67 o 
  -9   9   2       15.48        0.00     18.46 o 
  -8   9   2       92.21      124.55     20.95 o 
  -7   9   2      276.90      243.29     23.15 o 
  -6   9   2       16.26        6.44     14.11 o 
  -5   9   2        5.68       13.80      7.80 o 
  -4   9   2      184.42      175.00     12.20 o 
  -3   9   2      242.02      298.57     13.91 o 
  -2   9   2        4.56       15.36      7.09 o 
  -1   9   2      161.29      168.21      9.75 o 
   0   9   2      220.63      210.93     13.20 o 
   1   9   2       65.59       88.50     10.37 o 
   2   9   2        5.13       22.21      9.98 o 
   3   9   2      409.21      421.11     20.46 o 
   4   9   2      126.77      153.86     14.29 o 
   5   9   2      123.75      141.95     29.45 o 
   6   9   2      163.36      190.65     20.44 o 
   7   9   2        0.47       18.09     14.85 o 
   8   9   2       10.98       36.22     16.21 o 
   9   9   2        0.09       45.36     21.71 o 
  -9  10   2        2.08       48.25     19.54 o 
  -8  10   2       11.63        0.00     18.43 o 
  -7  10   2        0.03        4.21     14.98 o 
  -6  10   2        0.28       13.36     10.84 o 
  -5  10   2      105.03      112.10     12.09 o 
  -4  10   2        4.21        9.82     19.20 o 
  -3  10   2      241.34      241.17     13.03 o 
  -2  10   2      486.37      431.93     25.06 o 
  -1  10   2        4.26       12.88      6.83 o 
   0  10   2      875.74      777.78     26.57 o 
   1  10   2       57.48       69.50      9.73 o 
   2  10   2      120.08      113.46     11.24 o 
   3  10   2      428.46      420.14     20.65 o 
   4  10   2        3.94       14.95      9.18 o 
   5  10   2       43.96       51.30     10.49 o 
   6  10   2        9.16       10.45     12.07 o 
   7  10   2       10.22       29.47     16.33 o 
   8  10   2        8.86        0.00     27.54 o 
  -8  11   2       11.73       45.59     24.78 o 
  -7  11   2        3.78       20.56     13.28 o 
  -6  11   2       42.82       70.68     11.93 o 
  -5  11   2       28.57       41.17     11.36 o 
  -4  11   2        1.49       14.81      8.95 o 
  -3  11   2      189.11      210.95     17.67 o 
  -2  11   2       97.37      116.62     15.27 o 
  -1  11   2       76.56       93.54     10.96 o 
   0  11   2      831.17      741.85     26.31 o 
   1  11   2       58.90       64.97     10.42 o 
   2  11   2      621.81      595.08     24.78 o 
   3  11   2      195.27      176.09     16.21 o 
   4  11   2       39.15       63.40     10.78 o 
   5  11   2      142.99      130.81     17.95 o 
   6  11   2        6.82       28.53     16.56 o 
   7  11   2      100.03      169.51     21.91 o 
  -7  12   2       20.57       14.90     22.55 o 
  -6  12   2       20.65       22.72     12.55 o 
  -5  12   2        2.53        5.86     25.42 o 
  -4  12   2       19.88       26.83     12.71 o 
  -3  12   2       54.21       44.63     11.50 o 
  -2  12   2      459.72      442.30     26.28 o 
  -1  12   2        3.23       10.26     10.54 o 
   0  12   2        9.99       12.73     10.56 o 
   1  12   2        0.66       12.08      8.71 o 
   2  12   2      209.68      168.29     13.06 o 
   3  12   2      122.78      124.62     12.14 o 
   4  12   2       18.45       26.44     17.34 o 
   5  12   2        5.79       36.77     14.76 o 
   6  12   2       16.58       37.93     13.53 o 
   7  12   2       76.34       43.14     35.91 o 
  -6  13   2       30.61       28.56     20.44 o 
  -5  13   2        0.64        6.56     14.98 o 
  -4  13   2       22.43       14.57     14.15 o 
  -3  13   2       34.12       49.44     13.93 o 
  -2  13   2       19.73       23.70     11.94 o 
  -1  13   2       12.23       16.35     13.13 o 
   0  13   2       10.80        0.00     11.96 o 
   1  13   2        8.72       15.86     11.31 o 
   2  13   2      145.85      153.18     25.74 o 
   3  13   2      151.02      130.67     13.99 o 
   4  13   2        0.48       18.45     11.56 o 
   5  13   2       32.48       63.48     16.59 o 
   6  13   2       45.34       58.43     18.26 o 
  -5  14   2      135.30      137.25     19.45 o 
  -4  14   2      191.78      177.17     18.95 o 
  -3  14   2       47.21       52.36     28.39 o 
  -2  14   2        2.19        3.07     14.23 o 
  -1  14   2       72.36       73.42     14.38 o 
   0  14   2       89.23      125.31     16.84 o 
   1  14   2      254.25      209.16     36.33 o 
   2  14   2       47.65        0.00     13.26 o 
   3  14   2       10.52        0.00     14.66 o 
   4  14   2       99.88       51.69     17.74 o 
   5  14   2       47.09       52.90     55.08 o 
  -4  15   2        5.73        0.00     22.14 o 
  -3  15   2        1.22        0.00     17.00 o 
  -2  15   2       50.06       33.73     15.57 o 
  -1  15   2        3.57        0.00     15.20 o 
   0  15   2        1.55       15.79     21.50 o 
   1  15   2        1.64        0.00     15.20 o 
   2  15   2        3.00       13.78     15.98 o 
   3  15   2       11.18        7.31     20.02 o 
 -11   1   3       31.45       15.56     21.08 o 
 -10   1   3       78.97       82.85     17.50 o 
  -9   1   3        0.01        0.00     12.26 o 
  -8   1   3       19.81       22.74     12.98 o 
  -7   1   3      659.46      629.08     30.08 o 
  -6   1   3     1292.92     1227.61     38.03 o 
  -5   1   3     2965.96     2990.35     55.05 o 
  -4   1   3      683.24      627.21     21.37 o 
  -3   1   3      386.19      481.08     16.48 o 
  -2   1   3     6813.18     6578.32     62.07 o 
  -1   1   3       79.51       80.58      5.83 o 
   0   1   3    11376.90    10674.84    152.85 o 
   1   1   3    10190.05     9681.66    115.31 o 
   2   1   3     1028.09     1052.01     16.45 o 
   3   1   3        7.20        9.97      3.73 o 
   4   1   3      169.24      231.97      9.96 o 
   5   1   3       83.75      107.40      9.21 o 
   6   1   3       11.43        1.48      6.99 o 
   7   1   3      241.58      252.13     14.77 o 
   8   1   3       44.75       57.23     11.81 o 
   9   1   3       40.25       45.50     12.89 o 
  10   1   3       12.03       20.01     14.14 o 
 -11   2   3        1.00        0.00     20.82 o 
 -10   2   3        0.31        0.00     13.70 o 
  -9   2   3        3.30        5.58     12.75 o 
  -8   2   3       94.88       89.06     16.31 o 
  -7   2   3      327.83      348.66     23.28 o 
  -6   2   3      136.50      137.69     15.75 o 
  -5   2   3      102.11      151.46     13.74 o 
  -4   2   3     1294.55     1359.24     32.37 o 
  -3   2   3       20.55       28.72      6.50 o 
  -2   2   3      910.54      974.19     18.07 o 
  -1   2   3     1105.64     1146.01     16.06 o 
   0   2   3      194.37      224.23      5.54 o 
   1   2   3     2609.91     2513.65     38.71 o 
   2   2   3     1089.98     1120.26     19.53 o 
   3   2   3     4690.06     4518.12     49.88 o 
   4   2   3      380.87      416.19     14.58 o 
   5   2   3     1421.53     1300.81     30.41 o 
   6   2   3        1.31        0.00      7.15 o 
   7   2   3        6.02        0.00      9.09 o 
   8   2   3        4.96        0.00     10.79 o 
   9   2   3        9.85       28.57     13.92 o 
  10   2   3       54.53       49.59     13.32 o 
 -11   3   3        1.29       12.20     15.61 o 
 -10   3   3       14.02        3.67     13.90 o 
  -9   3   3        4.59       19.69     13.68 o 
  -8   3   3       90.97      102.42     16.94 o 
  -7   3   3       18.34        9.44     12.53 o 
  -6   3   3        6.61       12.70     12.18 o 
  -5   3   3     1004.29     1029.95     30.98 o 
  -4   3   3      374.11      438.57     18.21 o 
  -3   3   3       30.97       45.06      6.91 o 
  -2   3   3     2444.25     2412.07     36.84 o 
  -1   3   3      342.85      362.61     10.24 o 
   0   3   3     6422.90     6326.27     67.34 o 
   1   3   3     1832.63     1884.63     40.21 o 
   2   3   3      262.63      265.89      9.74 o 
   3   3   3      250.62      269.49     11.19 o 
   4   3   3       18.60       16.63      5.64 o 
   5   3   3      502.43      515.34     19.25 o 
   6   3   3        3.51        0.00      6.86 o 
   7   3   3       38.41       60.02     11.90 o 
   8   3   3       76.88       98.57     14.60 o 
   9   3   3        4.83        0.00     18.75 o 
  10   3   3        3.67       29.84     17.35 o 
 -11   4   3        0.26       27.82     19.41 o 
 -10   4   3      110.93      119.39     28.09 o 
  -9   4   3        7.04       21.30     13.92 o 
  -8   4   3      176.01      188.07     21.22 o 
  -7   4   3       16.61       22.95     10.77 o 
  -6   4   3      138.21      189.01     17.46 o 
  -5   4   3     1760.49     1653.42     40.77 o 
  -4   4   3      440.68      453.58     21.61 o 
  -3   4   3     2958.64     2920.01     47.08 o 
  -2   4   3      484.92      486.63     15.74 o 
  -1   4   3      277.04      284.75      9.57 o 
   0   4   3     2793.17     2848.90     51.79 o 
   1   4   3     1837.66     1849.00     41.52 o 
   2   4   3      150.15      136.75      8.69 o 
   3   4   3     1257.12     1229.71     24.73 o 
   4   4   3      249.18      270.79     13.00 o 
   5   4   3     3928.01     3670.82     55.20 o 
   6   4   3      508.49      471.81     24.68 o 
   7   4   3     1040.66      934.06     34.74 o 
   8   4   3      217.04      224.76     18.46 o 
   9   4   3       14.22        0.00     15.25 o 
  10   4   3      177.84      194.97     22.63 o 
 -11   5   3       11.59       39.65     17.67 o 
 -10   5   3        1.17        0.00     14.82 o 
  -9   5   3       15.49       19.70     17.63 o 
  -8   5   3       72.11       78.49     15.16 o 
  -7   5   3      131.32      148.17     25.54 o 
  -6   5   3       97.63      128.44     15.39 o 
  -5   5   3       23.53       36.26     12.42 o 
  -4   5   3      706.51      730.53     24.22 o 
  -3   5   3      499.60      545.74     19.15 o 
  -2   5   3      353.21      382.72     12.70 o 
  -1   5   3      818.86      799.70     16.88 o 
   0   5   3      477.40      462.50     12.32 o 
   1   5   3       13.72       14.04      5.46 o 
   2   5   3       49.23       50.19      6.71 o 
   3   5   3      955.90      945.35     24.98 o 
   4   5   3      668.04      752.45     21.43 o 
   5   5   3        1.72        3.23      6.46 o 
   6   5   3      109.20      124.98     16.29 o 
   7   5   3      932.52      857.46     43.66 o 
   8   5   3        2.42       21.58     14.90 o 
   9   5   3        3.15        6.33     15.89 o 
  10   5   3       38.41       90.41     19.21 o 
 -10   6   3       54.11       72.60     19.94 o 
  -9   6   3        3.72       10.06     13.15 o 
  -8   6   3       78.80       78.51     17.37 o 
  -7   6   3       72.65       79.32     16.70 o 
  -6   6   3      185.51      194.54     22.65 o 
  -5   6   3      165.46      189.13     20.48 o 
  -4   6   3       16.55       43.52      8.94 o 
  -3   6   3      136.21      196.44     12.30 o 
  -2   6   3      162.70      176.41      9.15 o 
  -1   6   3      714.59      733.05     17.09 o 
   0   6   3       35.25       42.07      4.24 o 
   1   6   3      145.54      136.17      5.84 o 
   2   6   3       12.19       40.56      7.16 o 
   3   6   3      574.63      564.16     21.31 o 
   4   6   3      191.92      204.32     12.38 o 
   5   6   3      111.52      100.52     17.55 o 
   6   6   3      193.45      206.72     23.92 o 
   7   6   3       21.42       17.03     18.22 o 
   8   6   3      357.66      307.96     26.30 o 
   9   6   3       23.53       55.68     22.88 o 
 -10   7   3        4.47        6.96     25.92 o 
  -9   7   3       64.50      107.84     35.48 o 
  -8   7   3       67.82       59.16     13.60 o 
  -7   7   3        1.33       18.01     15.73 o 
  -6   7   3      615.38      577.90     26.17 o 
  -5   7   3      453.69      426.46     21.62 o 
  -4   7   3     1515.16     1566.44     39.16 o 
  -3   7   3      105.90      121.85      9.78 o 
  -2   7   3      613.96      631.22     18.25 o 
  -1   7   3      564.81      614.34     16.43 o 
   0   7   3       84.79      105.21      6.42 o 
   1   7   3      339.27      326.90     10.25 o 
   2   7   3      422.91      442.59     18.40 o 
   3   7   3      690.41      651.07     23.99 o 
   4   7   3      142.07      150.05     19.12 o 
   5   7   3      363.13      378.38     27.83 o 
   6   7   3      238.77      271.68     42.16 o 
   7   7   3       50.03       82.38     20.02 o 
   8   7   3       19.31        0.00     22.98 o 
   9   7   3       45.28       64.91     36.86 o 
 -10   8   3      110.60      123.60     23.49 o 
  -9   8   3       34.57       59.38     33.15 o 
  -8   8   3        8.29       18.63     12.37 o 
  -7   8   3        0.00       12.74     10.72 o 
  -6   8   3       38.16       62.44     15.19 o 
  -5   8   3      180.23      200.24     17.81 o 
  -4   8   3      153.01      150.68     11.95 o 
  -3   8   3      914.45      945.47     25.26 o 
  -2   8   3       24.89       16.45      5.93 o 
  -1   8   3       11.33       12.78      5.33 o 
   0   8   3      637.62      651.14     22.30 o 
   1   8   3       66.74       88.72      9.64 o 
   2   8   3       73.82       72.16      9.42 o 
   3   8   3       60.07       77.74     10.08 o 
   4   8   3      149.28      149.78     21.04 o 
   5   8   3      379.48      357.98     26.23 o 
   6   8   3        0.59        0.00     18.64 o 
   7   8   3        4.11       23.66     21.08 o 
   8   8   3        0.06        7.98     15.42 o 
   9   8   3       35.56       45.19     17.45 o 
  -9   9   3        1.71        0.00     34.53 o 
  -8   9   3       43.77       68.71     25.53 o 
  -7   9   3       63.73       80.33     16.52 o 
  -6   9   3        6.98       11.88     10.12 o 
  -5   9   3       72.83       89.38      9.73 o 
  -4   9   3     1220.39     1217.11     31.20 o 
  -3   9   3      136.45      144.65     12.32 o 
  -2   9   3       61.87       73.30     10.85 o 
  -1   9   3       56.70       56.21      8.80 o 
   0   9   3      126.33      142.44     14.34 o 
   1   9   3      184.02      146.30     11.83 o 
   2   9   3       85.58      117.16     10.53 o 
   3   9   3      113.53      141.93     13.05 o 
   4   9   3      899.88      839.06     30.92 o 
   5   9   3       49.20       32.58     13.18 o 
   6   9   3       45.76       49.94     15.41 o 
   7   9   3        4.22       10.94     14.49 o 
   8   9   3        0.06       22.49     17.58 o 
  -9  10   3        0.34        3.15     30.40 o 
  -8  10   3        0.16       18.81     25.74 o 
  -7  10   3       61.92      108.27     17.49 o 
  -6  10   3      388.04      380.25     22.25 o 
  -5  10   3        7.06       15.22      9.45 o 
  -4  10   3        0.76       14.23      7.65 o 
  -3  10   3       66.55       79.50     11.67 o 
  -2  10   3     1415.49     1318.71     37.12 o 
  -1  10   3      613.82      540.60     21.93 o 
   0  10   3        2.20        0.00      6.92 o 
   1  10   3      196.14      200.03     13.30 o 
   2  10   3        6.41       15.17      8.24 o 
   3  10   3      304.79      275.79     16.74 o 
   4  10   3        0.40        0.00      9.21 o 
   5  10   3       84.93      103.16     12.62 o 
   6  10   3       51.04       63.39     12.78 o 
   7  10   3        7.08       17.93     28.17 o 
   8  10   3        0.87       27.74     19.58 o 
  -8  11   3        6.07       21.50     14.58 o 
  -7  11   3      136.53      172.42     15.83 o 
  -6  11   3        3.14        9.05     11.56 o 
  -5  11   3        8.15        0.00     16.84 o 
  -4  11   3       26.89       37.28     12.21 o 
  -3  11   3        2.25       29.56     16.10 o 
  -2  11   3        0.72        4.45      8.36 o 
  -1  11   3       43.04       30.56      8.12 o 
   0  11   3        5.34       16.74      7.99 o 
   1  11   3      257.29      245.21     15.26 o 
   2  11   3       38.26       52.56      9.44 o 
   3  11   3        2.20        0.00      8.81 o 
   4  11   3       41.98       44.53     10.65 o 
   5  11   3      122.64      101.22     15.09 o 
   6  11   3        0.46        9.77     12.46 o 
   7  11   3        3.78        5.51     50.84 o 
  -7  12   3        0.06        6.56     24.26 o 
  -6  12   3      257.60      246.27     31.25 o 
  -5  12   3        1.87        0.00     15.89 o 
  -4  12   3      184.47      177.35     17.45 o 
  -3  12   3      692.44      558.49     47.77 o 
  -2  12   3        1.12       10.32     11.75 o 
  -1  12   3      165.77      167.30     13.27 o 
   0  12   3       45.01       26.69     17.79 o 
   1  12   3      176.54      162.58     13.14 o 
   2  12   3       16.82       36.08      9.64 o 
   3  12   3        7.76       16.92     24.06 o 
   4  12   3        0.97       26.22     10.53 o 
   5  12   3       36.75       50.84     12.54 o 
   6  12   3       54.48       58.07     47.77 o 
  -6  13   3       18.89        9.30     17.37 o 
  -5  13   3        0.00        0.00     15.13 o 
  -4  13   3       61.29       38.19     16.63 o 
  -3  13   3      125.37      135.41     15.58 o 
  -2  13   3       14.84        0.00     13.77 o 
  -1  13   3       24.59       42.97     12.24 o 
   0  13   3      182.70      151.57     16.81 o 
   1  13   3      111.25      115.55     12.02 o 
   2  13   3        3.23        2.57     12.89 o 
   3  13   3       22.73       18.85     11.15 o 
   4  13   3        1.55        0.00     17.05 o 
   5  13   3        5.59       44.42     43.00 o 
  -5  14   3        9.57       23.25     17.37 o 
  -4  14   3       82.44       77.36     34.64 o 
  -3  14   3       43.04       25.93     25.53 o 
  -2  14   3       47.23       17.85     20.23 o 
  -1  14   3       21.49       26.69     13.78 o 
   0  14   3        0.04       29.79     13.68 o 
   1  14   3       15.21        0.00     13.54 o 
   2  14   3       28.99       23.32     14.42 o 
   3  14   3        1.79       40.25     15.26 o 
   4  14   3        2.98        7.77     15.99 o 
  -3  15   3        6.03        6.61     17.36 o 
  -2  15   3      125.69      122.13     24.89 o 
  -1  15   3       27.90       18.63     15.35 o 
   0  15   3        0.14       28.17     36.01 o 
   1  15   3       47.00       40.46     22.24 o 
   2  15   3       16.81       15.89     22.03 o 
   3  15   3       14.62        0.00     23.30 o 
 -11   0   4       39.02        0.00     30.08 o 
 -10   0   4        1.68       11.65     23.94 o 
  -9   0   4        8.29       30.72     25.63 o 
  -8   0   4        1.24        0.00     25.84 o 
  -7   0   4      217.61      264.37     41.31 o 
  -6   0   4      190.27      203.79     20.52 o 
  -5   0   4      500.18      457.35     24.10 o 
  -4   0   4     3246.81     3244.18     81.03 o 
  -3   0   4      996.41      940.76     41.73 o 
  -2   0   4       29.25       61.43     11.65 o 
  -1   0   4     4773.20     4949.80     82.51 o 
   0   0   4    18765.50    17211.16    271.26 o 
   1   0   4     7226.04     6775.94     73.54 o 
   2   0   4      478.53      514.18     21.31 o 
   3   0   4      141.27      161.52     10.80 o 
   4   0   4        1.27        7.59      5.60 o 
   5   0   4      256.08      286.16     17.62 o 
   6   0   4      168.05      182.34     17.01 o 
   7   0   4        7.64        1.24     11.19 o 
   8   0   4       99.04       98.77     23.94 o 
   9   0   4       12.85        6.36     14.62 o 
  10   0   4       15.18       33.41     16.92 o 
 -11   1   4        0.14        2.34     20.98 o 
 -10   1   4       19.54        0.00     16.77 o 
  -9   1   4       11.05       21.38     14.53 o 
  -8   1   4      215.16      231.77     22.54 o 
  -7   1   4      233.99      272.45     22.09 o 
  -6   1   4      354.60      373.67     20.81 o 
  -5   1   4     1388.67     1453.62     37.28 o 
  -4   1   4      391.53      441.38     17.52 o 
  -3   1   4      961.80     1041.53     19.77 o 
  -2   1   4    20867.69    19999.27    158.41 o 
  -1   1   4     4135.54     4230.52    104.74 o 
   0   1   4     9161.32     8830.90     70.76 o 
   1   1   4      586.01      597.89     10.77 o 
   2   1   4     2566.99     2494.51     35.65 o 
   3   1   4      120.45      141.48      7.20 o 
   4   1   4       21.67       37.21      5.62 o 
   5   1   4      540.87      539.74     16.64 o 
   6   1   4       56.18       59.61      9.61 o 
   7   1   4      112.80      125.05     13.24 o 
   8   1   4       46.03       27.63     13.79 o 
   9   1   4       71.27      108.48     18.57 o 
  10   1   4        7.73       33.04     13.45 o 
 -11   2   4       19.66       34.06     21.98 o 
 -10   2   4       26.97       15.20     14.62 o 
  -9   2   4      136.27      138.72     18.65 o 
  -8   2   4      218.99      247.62     22.75 o 
  -7   2   4       63.36       81.52     17.83 o 
  -6   2   4      397.41      357.43     20.45 o 
  -5   2   4        3.07        0.98      6.79 o 
  -4   2   4        3.26        0.00      5.71 o 
  -3   2   4      297.25      308.26     10.24 o 
  -2   2   4      316.33      339.55     10.59 o 
  -1   2   4      429.01      477.48      9.95 o 
   0   2   4       75.02       71.96      4.95 o 
   1   2   4     1400.10     1425.82     20.85 o 
   2   2   4     6135.76     6165.47     58.90 o 
   3   2   4      856.64      854.80     19.41 o 
   4   2   4      119.69      123.66      9.21 o 
   5   2   4       29.56       22.91      7.17 o 
   6   2   4      822.55      749.91     24.93 o 
   7   2   4      104.89      124.38     15.65 o 
   8   2   4       42.86       55.26     12.22 o 
   9   2   4        5.50       25.32     12.31 o 
  10   2   4        0.36       24.07     13.88 o 
 -11   3   4       23.74       56.95     17.78 o 
 -10   3   4      125.46      155.09     20.03 o 
  -9   3   4      188.80      190.77     21.97 o 
  -8   3   4      110.50      117.96     19.47 o 
  -7   3   4      176.99      174.22     18.70 o 
  -6   3   4      257.08      266.07     19.07 o 
  -5   3   4       40.65       59.48     10.57 o 
  -4   3   4       29.08       48.81     10.11 o 
  -3   3   4      259.03      267.83     13.16 o 
  -2   3   4     5868.12     5627.46     58.33 o 
  -1   3   4      295.42      341.55     10.75 o 
   0   3   4     3072.34     3119.14     31.79 o 
   1   3   4     1004.45     1067.47     18.24 o 
   2   3   4      347.61      316.95     10.34 o 
   3   3   4     6378.39     6366.46     65.29 o 
   4   3   4     1131.56     1094.47     25.92 o 
   5   3   4     1562.00     1543.08     34.27 o 
   6   3   4        6.85        1.79      7.00 o 
   7   3   4       63.95       83.84     13.35 o 
   8   3   4       44.99       47.91     11.73 o 
   9   3   4       29.51       20.77     14.76 o 
  10   3   4       15.70       63.35     18.51 o 
 -11   4   4       22.54       28.58     18.98 o 
 -10   4   4       11.37       21.02     15.28 o 
  -9   4   4      423.55      372.04     25.68 o 
  -8   4   4       68.06       83.64     16.93 o 
  -7   4   4       27.77       34.72     12.90 o 
  -6   4   4        1.98        0.00      8.34 o 
  -5   4   4      119.56      157.48     13.75 o 
  -4   4   4      370.27      427.83     18.25 o 
  -3   4   4     2683.12     2820.88     46.42 o 
  -2   4   4      260.34      257.61     10.34 o 
  -1   4   4       65.52       80.57      5.86 o 
   0   4   4      109.84      108.16      6.77 o 
   1   4   4        0.30        0.00      5.54 o 
   2   4   4     1949.45     2032.13     32.60 o 
   3   4   4     1115.20     1248.97     25.38 o 
   4   4   4      568.02      602.32     18.97 o 
   5   4   4       20.75       19.65      6.99 o 
   6   4   4        0.71        0.31      9.63 o 
   7   4   4      735.59      661.88     28.46 o 
   8   4   4       77.77       54.44     25.63 o 
   9   4   4        9.36       19.71     15.91 o 
  10   4   4       30.46       58.40     31.88 o 
 -11   5   4       26.74       16.20     17.89 o 
 -10   5   4       27.89       40.31     15.66 o 
  -9   5   4        6.86       20.44     14.23 o 
  -8   5   4      653.07      608.64     28.82 o 
  -7   5   4       60.07       67.06     12.60 o 
  -6   5   4     1365.70     1307.17     39.72 o 
  -5   5   4      126.42      185.65     16.00 o 
  -4   5   4       31.12       37.37      7.53 o 
  -3   5   4      189.81      173.67     14.27 o 
  -2   5   4        5.61       11.42      4.45 o 
  -1   5   4       34.35       31.57      5.35 o 
   0   5   4      162.67      151.53      8.97 o 
   1   5   4     1219.10     1267.82     27.62 o 
   2   5   4     1255.62     1357.38     41.45 o 
   3   5   4       86.61      105.58      7.83 o 
   4   5   4       32.48       20.36      6.21 o 
   5   5   4        0.94        0.00      6.46 o 
   6   5   4      240.67      264.45     23.71 o 
   7   5   4       66.08       63.15     21.08 o 
   8   5   4        0.91       21.61     14.53 o 
   9   5   4        1.25       14.06     19.59 o 
 -10   6   4       86.84      111.08     21.55 o 
  -9   6   4      162.27      180.03     21.52 o 
  -8   6   4        0.77       21.24     10.71 o 
  -7   6   4      349.69      362.92     21.40 o 
  -6   6   4       11.23        9.82      8.91 o 
  -5   6   4      574.00      516.98     23.06 o 
  -4   6   4     1282.62     1274.67     33.98 o 
  -3   6   4       45.59       33.17      8.01 o 
  -2   6   4     1202.14     1256.73     25.41 o 
  -1   6   4      282.24      275.19     10.19 o 
   0   6   4      347.49      341.88     14.29 o 
   1   6   4     1460.17     1575.51     35.13 o 
   2   6   4     1036.68      985.99     26.77 o 
   3   6   4       61.08       58.47     13.28 o 
   4   6   4      217.53      221.64     15.85 o 
   5   6   4      177.41      203.57     15.57 o 
   6   6   4       64.15       65.25     15.89 o 
   7   6   4        1.72        0.00     12.90 o 
   8   6   4       65.28       62.26     18.33 o 
   9   6   4       20.61       34.86     16.89 o 
 -10   7   4      150.04      154.78     19.21 o 
  -9   7   4        1.37        3.76     19.28 o 
  -8   7   4        0.19       25.89     11.81 o 
  -7   7   4      164.44      163.82     16.22 o 
  -6   7   4       26.78       18.94     10.65 o 
  -5   7   4      312.19      323.03     18.19 o 
  -4   7   4       74.78       84.50     11.09 o 
  -3   7   4        2.26        4.26      6.36 o 
  -2   7   4       61.35       65.51      7.48 o 
  -1   7   4      902.12      908.12     20.01 o 
   0   7   4      804.40      825.07     24.25 o 
   1   7   4      203.99      228.49     13.91 o 
   2   7   4       63.58       62.49     10.19 o 
   3   7   4       17.62       31.97      7.11 o 
   4   7   4       13.99       21.15      8.29 o 
   5   7   4      195.82      166.47     14.18 o 
   6   7   4      311.06      303.74     25.81 o 
   7   7   4        0.34        0.00     13.39 o 
   8   7   4        0.46       21.26     17.52 o 
   9   7   4        2.81       14.18     18.03 o 
 -10   8   4      150.52      214.68     26.56 o 
  -9   8   4        2.89       15.93     20.53 o 
  -8   8   4       20.66       14.06     12.68 o 
  -7   8   4       14.36       10.71     10.03 o 
  -6   8   4      361.59      315.23     18.90 o 
  -5   8   4      349.37      321.98     18.85 o 
  -4   8   4      438.74      434.99     18.01 o 
  -3   8   4      137.90      159.06     10.62 o 
  -2   8   4       36.39       36.68      5.87 o 
  -1   8   4     2303.30     2224.94     45.34 o 
   0   8   4      126.11      133.57     10.66 o 
   1   8   4       38.94       37.82      7.57 o 
   2   8   4      191.91      176.89     12.60 o 
   3   8   4      418.55      402.35     22.74 o 
   4   8   4      162.09      181.45     18.55 o 
   5   8   4      233.80      248.85     22.38 o 
   6   8   4        0.59        0.00     20.23 o 
   7   8   4       49.35       64.60     18.11 o 
   8   8   4        8.52        5.34     16.59 o 
  -9   9   4       18.98       36.57     19.12 o 
  -8   9   4       27.26       36.42     16.77 o 
  -7   9   4        3.61       41.93     14.49 o 
  -6   9   4       61.44       67.21     12.04 o 
  -5   9   4       16.63       27.61      8.52 o 
  -4   9   4      102.19      138.26     11.04 o 
  -3   9   4       10.81       16.31      9.17 o 
  -2   9   4     1071.38      995.46     31.36 o 
  -1   9   4        2.93        2.97      7.89 o 
   0   9   4      521.93      468.84     20.03 o 
   1   9   4       73.42       81.07      9.53 o 
   2   9   4        0.10       12.95      7.01 o 
   3   9   4      113.50      112.67     11.63 o 
   4   9   4        9.63        0.00      8.89 o 
   5   9   4      175.39      152.74     14.16 o 
   6   9   4       41.89       89.01     17.67 o 
   7   9   4       29.03       24.91     16.23 o 
   8   9   4        9.16       32.36     18.09 o 
  -9  10   4        7.60       29.70     17.97 o 
  -8  10   4       13.79        0.45     17.34 o 
  -7  10   4       57.72       79.50     17.31 o 
  -6  10   4        6.39        3.28     10.97 o 
  -5  10   4      398.95      400.73     21.68 o 
  -4  10   4      118.71      128.45     16.51 o 
  -3  10   4      565.26      566.78     23.80 o 
  -2  10   4      723.14      716.47     38.01 o 
  -1  10   4      806.71      742.22     26.54 o 
   0  10   4        0.07        0.00      7.17 o 
   1  10   4      133.66      131.45     15.60 o 
   2  10   4      420.32      360.43     18.57 o 
   3  10   4      156.61      149.91     12.26 o 
   4  10   4      289.63      267.82     17.20 o 
   5  10   4       22.30       17.24     16.69 o 
   6  10   4       39.09       40.12     25.74 o 
   7  10   4        0.96       19.39     15.78 o 
  -8  11   4       49.45       65.49     15.31 o 
  -7  11   4       32.30       37.15     12.87 o 
  -6  11   4      165.52      171.05     18.57 o 
  -5  11   4       10.50       21.34     13.53 o 
  -4  11   4      108.36      103.40     14.51 o 
  -3  11   4       15.37       11.41      8.67 o 
  -2  11   4       23.12       22.38      8.55 o 
  -1  11   4      586.85      522.85     22.80 o 
   0  11   4      695.39      634.84     25.02 o 
   1  11   4      465.50      457.17     31.25 o 
   2  11   4       67.18       94.44     11.24 o 
   3  11   4       51.10       34.99     18.48 o 
   4  11   4      390.74      339.38     25.48 o 
   5  11   4      247.87      275.34     24.15 o 
   6  11   4      296.25      294.89     25.84 o 
   7  11   4       12.56       37.44     18.68 o 
  -7  12   4       15.45       22.32     17.78 o 
  -6  12   4        3.82       35.55     15.84 o 
  -5  12   4       27.47       47.80     31.67 o 
  -4  12   4        0.00       25.51     22.88 o 
  -3  12   4      186.15      187.20     17.99 o 
  -2  12   4      100.79       98.41     17.30 o 
  -1  12   4       50.59       47.07     10.24 o 
   0  12   4        5.02        0.00      8.97 o 
   1  12   4      119.18      125.03     14.40 o 
   2  12   4       83.18       81.07     10.49 o 
   3  12   4       24.79       43.68     42.37 o 
   4  12   4       26.00       27.88     14.45 o 
   5  12   4        7.37       22.27     15.38 o 
   6  12   4       14.54       15.16     30.08 o 
  -6  13   4       10.88        7.49     17.81 o 
  -5  13   4       12.32        7.58     15.80 o 
  -4  13   4        6.22       25.28     25.84 o 
  -3  13   4       22.34       35.34     14.06 o 
  -2  13   4       23.06       17.16     12.82 o 
  -1  13   4      171.30      131.47     28.39 o 
   0  13   4        0.73        7.96      9.65 o 
   1  13   4      106.24      108.70     12.29 o 
   2  13   4       36.45       35.14     14.51 o 
   3  13   4      134.14      136.76     19.09 o 
   4  13   4       26.35       54.25     16.46 o 
   5  13   4        7.10        7.87     27.01 o 
  -5  14   4       46.31       40.91     18.94 o 
  -4  14   4       22.88       20.90     17.07 o 
  -3  14   4      166.78       97.44     22.67 o 
  -2  14   4       24.90       35.11     36.97 o 
  -1  14   4      144.45      126.18     16.79 o 
   0  14   4       25.02       10.17     20.55 o 
   1  14   4      116.17      113.76     26.48 o 
   2  14   4      154.77      172.28     31.03 o 
   3  14   4        2.96        9.67     15.48 o 
   4  14   4      176.71      210.45     21.26 o 
  -3  15   4        4.11       24.42     19.81 o 
  -2  15   4        0.01        0.00     22.88 o 
  -1  15   4        9.69       57.62     23.51 o 
   0  15   4        1.76        0.00     23.73 o 
   1  15   4        3.75        0.00     22.24 o 
   2  15   4        5.39        0.64     22.03 o 
 -11   1   5       13.18        6.98     50.95 o 
 -10   1   5        1.09        0.00     39.30 o 
  -9   1   5      107.75      144.99     28.13 o 
  -8   1   5       28.27       34.88     12.91 o 
  -7   1   5      129.96      163.49     23.45 o 
  -6   1   5      489.22      490.70     23.89 o 
  -5   1   5      363.99      353.63     17.56 o 
  -4   1   5      393.99      372.17     12.36 o 
  -3   1   5      930.83     1006.44     20.39 o 
  -2   1   5      611.90      612.61     17.55 o 
  -1   1   5     5290.85     5363.25     95.86 o 
   0   1   5      811.28      800.50     14.71 o 
   1   1   5      116.18      138.88      5.92 o 
   2   1   5      611.25      604.23     12.71 o 
   3   1   5        7.68       23.07      4.19 o 
   4   1   5      882.57      923.61     19.98 o 
   5   1   5       59.11       54.06      7.46 o 
   6   1   5       73.87       90.09      9.15 o 
   7   1   5        2.60        3.31      6.94 o 
   8   1   5      356.88      313.28     17.26 o 
   9   1   5       56.76      115.12     25.44 o 
  10   1   5       14.91       61.64     16.63 o 
 -11   2   5        2.41        3.80     28.70 o 
 -10   2   5        0.05        0.00     14.77 o 
  -9   2   5       34.98       26.55     14.03 o 
  -8   2   5      505.41      508.20     28.52 o 
  -7   2   5      223.01      196.18     18.30 o 
  -6   2   5       13.79        5.20     12.16 o 
  -5   2   5       55.47       53.62      9.63 o 
  -4   2   5     1453.79     1608.23     27.62 o 
  -3   2   5     6596.61     6556.20     67.59 o 
  -2   2   5        0.20        9.85      4.37 o 
  -1   2   5     2323.36     2270.50     25.67 o 
   0   2   5        3.62        5.02      2.84 o 
   1   2   5     1128.97     1111.33     18.94 o 
   2   2   5     1510.46     1492.88     24.66 o 
   3   2   5        5.29        0.00      4.88 o 
   4   2   5       40.49       41.26      5.95 o 
   5   2   5       63.02       85.52     10.04 o 
   6   2   5      731.44      694.00     23.01 o 
   7   2   5      105.72      104.34     14.10 o 
   8   2   5      144.10      153.18     15.32 o 
   9   2   5        7.85       33.89     16.28 o 
  10   2   5        0.74       17.78     17.24 o 
 -11   3   5        1.04        0.00     20.41 o 
 -10   3   5      121.75      121.47     18.72 o 
  -9   3   5        1.38        2.01     13.45 o 
  -8   3   5      426.21      402.24     23.96 o 
  -7   3   5        4.05        0.00      9.82 o 
  -6   3   5       23.52       22.37      9.41 o 
  -5   3   5       87.22       90.83     11.82 o 
  -4   3   5     1687.36     1661.69     37.17 o 
  -3   3   5     7310.47     7337.87     86.62 o 
  -2   3   5     3999.52     4264.65     66.84 o 
  -1   3   5     1018.18     1079.58     16.75 o 
   0   3   5       49.52       69.81      4.39 o 
   1   3   5       84.36       87.28      7.37 o 
   2   3   5       12.95       15.80      3.52 o 
   3   3   5      850.92      907.84     20.62 o 
   4   3   5       38.39       37.51      6.65 o 
   5   3   5       66.79       94.40     10.61 o 
   6   3   5      100.94      118.27     12.31 o 
   7   3   5       73.64       67.19     23.58 o 
   8   3   5       59.76       48.07     19.81 o 
   9   3   5        0.11       20.70     19.70 o 
  10   3   5        3.25       35.37     19.23 o 
 -11   4   5        6.52        7.88     17.85 o 
 -10   4   5        1.24        0.00     18.96 o 
  -9   4   5       27.79       20.68     13.55 o 
  -8   4   5      139.60      142.96     21.16 o 
  -7   4   5      374.62      347.12     21.69 o 
  -6   4   5       39.40       54.07     12.92 o 
  -5   4   5     1356.61     1317.06     36.67 o 
  -4   4   5      546.87      634.89     22.61 o 
  -3   4   5      394.44      481.16     17.94 o 
  -2   4   5     2280.53     2261.78     33.02 o 
  -1   4   5     5229.89     5241.16     49.67 o 
   0   4   5     2339.13     2267.76     35.27 o 
   1   4   5       27.82       24.80      4.23 o 
   2   4   5      872.77      877.01     17.56 o 
   3   4   5      144.03      142.54     12.60 o 
   4   4   5     2757.35     2698.43     44.40 o 
   5   4   5      159.79      165.87     11.21 o 
   6   4   5     1642.81     1563.82     45.74 o 
   7   4   5        0.01        0.00     11.85 o 
   8   4   5       44.63       35.42     15.34 o 
   9   4   5       80.30       38.87     36.86 o 
 -11   5   5        0.30        0.00     23.06 o 
 -10   5   5        0.00        0.24     16.17 o 
  -9   5   5      166.29      177.88     24.58 o 
  -8   5   5       37.48       50.38     13.79 o 
  -7   5   5      135.33      192.62     18.01 o 
  -6   5   5        8.93       13.17     10.24 o 
  -5   5   5        9.55       10.18      7.51 o 
  -4   5   5        8.48       11.66      7.08 o 
  -3   5   5      260.42      266.97     13.87 o 
  -2   5   5      756.32      845.39     19.55 o 
  -1   5   5      636.96      622.50     14.51 o 
   0   5   5      304.23      338.59     12.91 o 
   1   5   5       26.25       33.05      5.29 o 
   2   5   5      133.53      158.17     14.99 o 
   3   5   5       38.90       67.82      6.42 o 
   4   5   5      174.11      190.22     14.73 o 
   5   5   5      372.81      374.23     20.75 o 
   6   5   5      474.06      479.58     56.56 o 
   7   5   5      150.00      130.99     19.59 o 
   8   5   5       48.04       28.38     22.35 o 
   9   5   5       52.86       55.20     17.63 o 
 -10   6   5        6.07        7.48     16.22 o 
  -9   6   5       67.02       99.41     15.47 o 
  -8   6   5        3.85       14.57     23.11 o 
  -7   6   5        4.81       15.27     10.41 o 
  -6   6   5       22.53       23.24      9.42 o 
  -5   6   5        3.07        6.41     11.75 o 
  -4   6   5       20.77       36.82      8.98 o 
  -3   6   5        9.55        9.12      5.06 o 
  -2   6   5        8.61        0.00      4.47 o 
  -1   6   5       52.49       75.71      5.84 o 
   0   6   5      553.92      551.50     18.19 o 
   1   6   5       83.00       98.77      9.27 o 
   2   6   5        3.84        6.20      5.32 o 
   3   6   5       57.70       62.75     14.41 o 
   4   6   5        1.89        5.62      7.73 o 
   5   6   5       11.63       16.80      8.97 o 
   6   6   5       10.62        6.47     16.10 o 
   7   6   5      278.76      257.67     23.88 o 
   8   6   5      137.03      170.91     23.28 o 
   9   6   5        3.77       36.17     25.95 o 
 -10   7   5        0.02        0.00     16.00 o 
  -9   7   5        0.08       20.91     19.84 o 
  -8   7   5        3.40        0.00     11.03 o 
  -7   7   5       46.63       83.65     12.31 o 
  -6   7   5        0.49        0.00      9.21 o 
  -5   7   5      814.69      758.34     28.40 o 
  -4   7   5      139.77      157.10     13.69 o 
  -3   7   5      500.06      492.63     22.32 o 
  -2   7   5       18.71       19.94      5.85 o 
  -1   7   5       18.58       17.83      5.81 o 
   0   7   5        9.30       10.44     10.32 o 
   1   7   5       51.91       64.39      7.62 o 
   2   7   5      986.68      988.27     28.57 o 
   3   7   5      202.77      172.57     16.56 o 
   4   7   5       98.22      131.24     13.17 o 
   5   7   5      253.92      248.27     17.29 o 
   6   7   5       33.95       31.89     47.56 o 
   7   7   5      100.62      120.56     19.87 o 
   8   7   5        2.74       22.19     17.46 o 
   9   7   5        8.99       29.65     18.57 o 
 -10   8   5        0.11        0.01     17.36 o 
  -9   8   5       16.69       40.90     14.22 o 
  -8   8   5       17.11       25.29     17.49 o 
  -7   8   5      188.08      193.68     17.02 o 
  -6   8   5       51.25       39.32     10.52 o 
  -5   8   5       64.03       71.42     11.25 o 
  -4   8   5      203.62      212.23     19.84 o 
  -3   8   5       98.08      112.37      9.02 o 
  -2   8   5      147.82      141.49     11.93 o 
  -1   8   5      456.99      434.52     18.64 o 
   0   8   5      136.50      126.44     10.84 o 
   1   8   5       54.02       69.41      9.33 o 
   2   8   5      104.37      118.10     21.84 o 
   3   8   5       29.58       67.18     14.26 o 
   4   8   5      413.17      422.31     17.87 o 
   5   8   5      195.95      212.20     22.08 o 
   6   8   5       17.05       21.44     16.08 o 
   7   8   5        3.82        2.75     15.13 o 
   8   8   5       82.75       99.08     31.99 o 
  -9   9   5       23.35       36.25     18.05 o 
  -8   9   5       32.93       18.01     18.22 o 
  -7   9   5       23.59       32.08     11.53 o 
  -6   9   5       11.82       29.24     11.83 o 
  -5   9   5      239.63      262.72     22.56 o 
  -4   9   5      710.54      633.04     26.19 o 
  -3   9   5      272.61      316.46     17.68 o 
  -2   9   5     1122.01     1039.89     35.40 o 
  -1   9   5       56.69       69.90     12.53 o 
   0   9   5       27.93       35.25      7.77 o 
   1   9   5      142.34      142.23     12.68 o 
   2   9   5      103.08       97.66     12.93 o 
   3   9   5      308.22      304.14     18.64 o 
   4   9   5       61.13       89.04     15.83 o 
   5   9   5        0.88        0.00     12.81 o 
   6   9   5       29.68       39.56     33.58 o 
   7   9   5       11.29       45.98     33.15 o 
   8   9   5       21.41        1.63     17.86 o 
  -9  10   5        0.16       21.62     19.95 o 
  -8  10   5       12.64       40.91     17.54 o 
  -7  10   5      129.34      159.30     15.16 o 
  -6  10   5       42.15       56.14     15.43 o 
  -5  10   5      632.69      559.89     25.20 o 
  -4  10   5       14.63       22.90      9.21 o 
  -3  10   5        3.73        0.00      8.60 o 
  -2  10   5      363.45      356.36     18.72 o 
  -1  10   5        0.60       14.58      7.96 o 
   0  10   5     1231.83     1097.53     33.47 o 
   1  10   5      194.75      168.89     12.72 o 
   2  10   5      187.00      161.21     23.47 o 
   3  10   5      116.83      162.98     19.66 o 
   4  10   5        4.00        7.15     13.21 o 
   5  10   5       12.04       23.27     13.92 o 
   6  10   5       33.13       40.68     16.47 o 
   7  10   5       26.20        0.00     20.34 o 
  -8  11   5        2.71       32.90     19.91 o 
  -7  11   5        1.44        0.41     16.34 o 
  -6  11   5       60.47       50.40     28.81 o 
  -5  11   5       74.59       54.55     11.12 o 
  -4  11   5      142.59      136.07     13.39 o 
  -3  11   5       49.68       73.94     10.35 o 
  -2  11   5       90.07      118.38     18.28 o 
  -1  11   5      217.14      208.00     17.98 o 
   0  11   5      298.48      280.96     16.20 o 
   1  11   5      199.97      151.20     15.27 o 
   2  11   5      126.24      158.34     18.67 o 
   3  11   5        5.85       18.20     28.81 o 
   4  11   5        0.04       12.43     13.09 o 
   5  11   5       14.67       66.89     18.75 o 
   6  11   5        0.52        0.00     16.31 o 
   7  11   5        5.44        8.82     18.46 o 
  -7  12   5        9.66        0.00     17.95 o 
  -6  12   5       97.55      119.38     18.70 o 
  -5  12   5        7.48       26.63     14.94 o 
  -4  12   5       44.42       44.25     31.25 o 
  -3  12   5       29.36       39.25     15.21 o 
  -2  12   5       80.32      107.98     12.03 o 
  -1  12   5       41.99       28.13      9.48 o 
   0  12   5       31.86       45.80     11.86 o 
   1  12   5      183.58      172.95     17.70 o 
   2  12   5        0.10        0.00     11.60 o 
   3  12   5       61.58       72.40     15.35 o 
   4  12   5      175.11      184.72     20.78 o 
   5  12   5       11.70       20.48     18.11 o 
   6  12   5       41.92       37.69     18.87 o 
  -6  13   5       17.95       27.27     19.09 o 
  -5  13   5        7.80        0.00     26.16 o 
  -4  13   5      197.64      200.38     22.88 o 
  -3  13   5       97.18       95.37     15.82 o 
  -2  13   5       74.68       49.26     13.39 o 
  -1  13   5       21.07       57.50     27.33 o 
   0  13   5       52.06       84.88     27.96 o 
   1  13   5        1.38       14.72     13.29 o 
   2  13   5       21.94       45.67     14.34 o 
   3  13   5        0.02       11.15     15.12 o 
   4  13   5       12.38       26.55     24.89 o 
   5  13   5        8.81       71.10     71.71 o 
  -5  14   5       52.29       35.97     45.33 o 
  -4  14   5        6.49       34.50     20.44 o 
  -3  14   5       44.26       62.28     20.97 o 
  -2  14   5       10.79       26.27     21.18 o 
  -1  14   5       80.33       80.50     23.51 o 
   0  14   5        0.16        0.00     21.18 o 
   1  14   5        8.09       80.38     14.93 o 
   2  14   5        1.65       48.08     15.00 o 
   3  14   5        5.98        0.78     27.54 o 
  -3  15   5      142.00      137.27     30.08 o 
  -2  15   5        7.25       17.79     21.18 o 
  -1  15   5       64.02       36.65     23.09 o 
   0  15   5       10.36       21.61     23.94 o 
   1  15   5       17.14       26.48     22.88 o 
 -11   0   6       10.12       30.29     29.87 o 
 -10   0   6       64.33       35.59     33.05 o 
  -9   0   6       11.24        0.00     24.15 o 
  -8   0   6      260.02      294.24     52.96 o 
  -7   0   6      761.75      691.01     60.16 o 
  -6   0   6        3.02        0.00     13.35 o 
  -5   0   6        3.08        0.00     10.38 o 
  -4   0   6      178.03      193.19     20.97 o 
  -3   0   6     2479.74     2307.31     71.60 o 
  -2   0   6      424.80      432.92     19.04 o 
  -1   0   6     1109.75     1091.41     24.21 o 
   0   0   6      772.31      743.86     16.54 o 
   1   0   6      615.45      583.89     16.02 o 
   2   0   6     4076.80     4016.47     57.16 o 
   3   0   6      906.03      832.48     24.72 o 
   4   0   6      187.53      141.16     12.45 o 
   5   0   6      277.10      289.50     17.71 o 
   6   0   6        2.79       22.12      8.56 o 
   7   0   6       20.95       56.15     13.56 o 
   8   0   6      163.09      183.85     21.82 o 
   9   0   6        4.03       48.14     15.04 o 
 -11   1   6       11.92        0.00     30.29 o 
 -10   1   6        0.85       11.16     21.08 o 
  -9   1   6      232.93      237.24     34.46 o 
  -8   1   6       31.65       13.14     25.63 o 
  -7   1   6      186.29      207.69     17.88 o 
  -6   1   6        1.98        0.00     11.65 o 
  -5   1   6      369.48      379.05     13.73 o 
  -4   1   6      298.23      340.29     14.60 o 
  -3   1   6      786.11      788.11     21.96 o 
  -2   1   6      563.66      619.38     18.64 o 
  -1   1   6     1055.80     1017.96     20.01 o 
   0   1   6     1013.45     1011.30     17.71 o 
   1   1   6      649.42      661.74     11.98 o 
   2   1   6     3325.37     3214.43     34.82 o 
   3   1   6      205.25      225.74      9.11 o 
   4   1   6      461.79      449.32     14.24 o 
   5   1   6        0.18        0.00      6.03 o 
   6   1   6        3.31        2.68      8.54 o 
   7   1   6      302.53      273.67     13.72 o 
   8   1   6        8.40       32.42      9.44 o 
   9   1   6       13.57       44.56     13.16 o 
 -11   2   6      106.46      114.69     29.01 o 
 -10   2   6       21.89        0.00     20.22 o 
  -9   2   6       14.69       25.36     15.12 o 
  -8   2   6       54.51       71.35     13.05 o 
  -7   2   6        7.54        0.00     10.10 o 
  -6   2   6      226.32      220.83     17.20 o 
  -5   2   6       56.67       65.94     12.39 o 
  -4   2   6       27.72       39.67      6.12 o 
  -3   2   6       77.32       85.17      6.64 o 
  -2   2   6        6.29       11.22      3.23 o 
  -1   2   6     1841.39     1827.27     31.10 o 
   0   2   6       41.22       56.25      4.51 o 
   1   2   6      234.63      244.01      8.81 o 
   2   2   6      166.91      170.07      8.18 o 
   3   2   6      207.39      201.27      9.93 o 
   4   2   6      472.19      477.79     14.61 o 
   5   2   6       63.36       61.21      9.04 o 
   6   2   6        4.22       20.16      7.30 o 
   7   2   6        3.23        7.01     18.83 o 
   8   2   6        3.40        0.00     12.88 o 
   9   2   6       57.49      120.71     22.67 o 
 -11   3   6        0.02        0.00     17.77 o 
 -10   3   6      687.17      621.18     33.69 o 
  -9   3   6      204.47      202.13     22.14 o 
  -8   3   6       18.15       23.34     11.64 o 
  -7   3   6      164.80      173.90     17.27 o 
  -6   3   6       31.17       38.53     11.30 o 
  -5   3   6      803.77      750.16     27.34 o 
  -4   3   6      624.03      664.97     18.50 o 
  -3   3   6      256.16      236.45     10.09 o 
  -2   3   6       49.25       60.74      4.75 o 
  -1   3   6     1574.63     1517.07     20.69 o 
   0   3   6      268.54      243.21     11.47 o 
   1   3   6     6727.65     6663.24     63.36 o 
   2   3   6       22.76       37.27      4.56 o 
   3   3   6      419.96      408.86     14.12 o 
   4   3   6      845.50      852.69     22.57 o 
   5   3   6     1139.33     1136.77     28.03 o 
   6   3   6      566.29      562.21     21.58 o 
   7   3   6       85.74      119.94     17.60 o 
   8   3   6        1.18       20.15     34.53 o 
   9   3   6        3.19       22.36     16.25 o 
 -11   4   6      106.50       97.52     19.88 o 
 -10   4   6       79.90       72.81     18.04 o 
  -9   4   6      508.35      462.47     33.23 o 
  -8   4   6      493.13      429.25     24.43 o 
  -7   4   6       42.24       14.72     14.08 o 
  -6   4   6        0.02        0.00      8.30 o 
  -5   4   6       22.42       28.68      8.50 o 
  -4   4   6      739.50      765.38     25.32 o 
  -3   4   6     3143.59     2903.81     42.41 o 
  -2   4   6       97.37      118.69     11.00 o 
  -1   4   6      281.43      276.86      8.24 o 
   0   4   6      170.66      154.82     10.34 o 
   1   4   6      403.68      448.58     12.98 o 
   2   4   6      442.90      471.77     12.91 o 
   3   4   6      315.03      341.18     12.28 o 
   4   4   6       32.25       29.46     12.02 o 
   5   4   6       95.60       89.66     11.50 o 
   6   4   6      667.56      567.52     26.45 o 
   7   4   6      405.32      345.21     26.66 o 
   8   4   6        5.97       27.36     28.92 o 
   9   4   6        0.01       52.96     17.37 o 
 -10   5   6        3.48       23.35     15.97 o 
  -9   5   6      178.47      177.21     18.41 o 
  -8   5   6      378.83      362.62     22.23 o 
  -7   5   6      159.83      183.86     16.84 o 
  -6   5   6        6.89       14.69     10.60 o 
  -5   5   6      231.21      246.37     16.31 o 
  -4   5   6       38.65       40.81     13.49 o 
  -3   5   6      846.48      833.07     21.54 o 
  -2   5   6      125.32      142.64      8.40 o 
  -1   5   6     1117.78     1129.80     20.28 o 
   0   5   6      262.47      246.73     10.86 o 
   1   5   6     2985.97     3062.39     46.79 o 
   2   5   6        2.35        2.38      7.13 o 
   3   5   6      384.30      393.01     20.31 o 
   4   5   6       20.40       30.31      8.71 o 
   5   5   6      250.39      229.91     16.71 o 
   6   5   6      503.81      464.57     36.85 o 
   7   5   6        3.41       16.05     14.00 o 
   8   5   6      311.78      264.31     24.41 o 
   9   5   6        9.74       52.44     19.81 o 
 -10   6   6       35.31       31.44     18.59 o 
  -9   6   6       30.75       32.13     13.90 o 
  -8   6   6        8.90       15.96     15.25 o 
  -7   6   6       86.03       87.96     15.49 o 
  -6   6   6       29.88       51.42     11.02 o 
  -5   6   6       71.46       95.38     13.15 o 
  -4   6   6      250.15      270.20     16.28 o 
  -3   6   6       24.05       38.63      7.57 o 
  -2   6   6       44.77       49.42      6.97 o 
  -1   6   6       46.39       61.15      7.17 o 
   0   6   6      357.15      355.49     17.77 o 
   1   6   6        1.36        0.00      5.76 o 
   2   6   6      141.68      144.12     10.64 o 
   3   6   6     1090.19     1125.57     35.86 o 
   4   6   6      169.53      172.35     14.11 o 
   5   6   6       12.38       20.01      9.92 o 
   6   6   6       55.75       88.17     20.02 o 
   7   6   6       50.67       80.68     40.78 o 
   8   6   6      166.93      183.51     21.86 o 
   9   6   6        9.93       33.15     21.40 o 
 -10   7   6       97.70      144.38     22.13 o 
  -9   7   6       15.49       13.50     14.10 o 
  -8   7   6       18.58        9.44     11.90 o 
  -7   7   6      198.55      177.14     16.37 o 
  -6   7   6      161.84      148.75     15.63 o 
  -5   7   6      276.79      298.24     17.54 o 
  -4   7   6        9.59       19.19      7.80 o 
  -3   7   6       74.50      100.49      8.87 o 
  -2   7   6      186.07      175.95     12.28 o 
  -1   7   6      194.63      190.33     11.49 o 
   0   7   6     1011.60     1042.31     42.81 o 
   1   7   6       41.11       52.27      8.80 o 
   2   7   6      123.19      122.40     27.12 o 
   3   7   6       21.15       10.97      8.73 o 
   4   7   6       51.62       70.90     10.63 o 
   5   7   6      285.08      218.91     17.01 o 
   6   7   6        6.50        4.89     11.67 o 
   7   7   6      101.50      114.79     20.18 o 
   8   7   6        0.01        0.00     25.95 o 
  -9   8   6       28.47       50.10     18.40 o 
  -8   8   6       30.42       41.35     15.47 o 
  -7   8   6      103.55      136.60     15.36 o 
  -6   8   6      182.11      213.74     15.99 o 
  -5   8   6        0.99        5.77      7.60 o 
  -4   8   6        2.03        2.61      6.74 o 
  -3   8   6     1247.24     1288.89     36.05 o 
  -2   8   6      569.72      550.23     22.24 o 
  -1   8   6      537.59      478.56     19.56 o 
   0   8   6      520.77      459.10     18.80 o 
   1   8   6       67.66       71.68      8.71 o 
   2   8   6      500.85      441.35     40.35 o 
   3   8   6      314.69      286.94     27.86 o 
   4   8   6     1083.21     1082.15     37.76 o 
   5   8   6      398.67      410.11     28.86 o 
   6   8   6       47.97       61.44     20.12 o 
   7   8   6        0.85        0.00     15.50 o 
   8   8   6        4.18       13.73     18.04 o 
  -9   9   6       15.12       21.45     18.24 o 
  -8   9   6        1.27        0.00     12.67 o 
  -7   9   6       12.20       20.03     11.15 o 
  -6   9   6       29.71       23.13      9.51 o 
  -5   9   6        3.40       13.38      9.28 o 
  -4   9   6      325.66      326.16     17.70 o 
  -3   9   6       42.65       54.48      9.30 o 
  -2   9   6      109.25      122.26     12.33 o 
  -1   9   6      271.13      258.20     15.08 o 
   0   9   6      534.40      505.56     21.32 o 
   1   9   6      119.39      125.10     17.75 o 
   2   9   6       21.94       32.47     11.79 o 
   3   9   6       52.68       81.09     14.69 o 
   4   9   6       51.63       87.90     15.54 o 
   5   9   6       83.76      101.09     17.30 o 
   6   9   6       24.38       74.12     34.42 o 
   7   9   6       34.56       75.13     21.92 o 
  -8  10   6        0.00       13.51     14.45 o 
  -7  10   6        3.00        0.14     12.71 o 
  -6  10   6       52.11       85.76     16.99 o 
  -5  10   6      348.57      342.35     19.55 o 
  -4  10   6      114.36      119.87     13.17 o 
  -3  10   6      415.88      373.48     19.38 o 
  -2  10   6        5.89       14.09      8.86 o 
  -1  10   6        0.53        0.00      7.93 o 
   0  10   6      163.16      153.38     16.31 o 
   1  10   6       11.93       40.06     11.87 o 
   2  10   6      121.10      113.90     17.60 o 
   3  10   6      134.79      163.10     22.24 o 
   4  10   6      237.54      214.96     20.79 o 
   5  10   6        3.76       22.19     14.60 o 
   6  10   6       13.88       45.30     15.65 o 
   7  10   6        0.35       34.81     17.43 o 
  -8  11   6        4.44       33.30     20.14 o 
  -7  11   6      119.15      119.10     33.15 o 
  -6  11   6        1.28        8.70     14.28 o 
  -5  11   6      203.00      208.92     28.15 o 
  -4  11   6       71.33       76.58     12.05 o 
  -3  11   6       44.14       38.89     10.25 o 
  -2  11   6       26.59       11.69      9.68 o 
  -1  11   6      850.00      757.02     36.73 o 
   0  11   6       18.15       20.52     10.91 o 
   1  11   6       96.30      128.95     16.85 o 
   2  11   6       46.05       36.27     13.44 o 
   3  11   6       28.54       54.16     12.75 o 
   4  11   6      216.76      201.31     25.84 o 
   5  11   6       21.66       56.45     16.25 o 
   6  11   6       78.99       88.18     25.74 o 
  -7  12   6       10.74        3.92     18.91 o 
  -6  12   6       88.93       65.91     21.08 o 
  -5  12   6      108.73       83.72     16.49 o 
  -4  12   6        6.19       10.63     11.25 o 
  -3  12   6       17.50       15.77     13.42 o 
  -2  12   6       30.29       59.20     37.49 o 
  -1  12   6        8.37        3.37     12.19 o 
   0  12   6       40.20       26.92     12.36 o 
   1  12   6      128.04      110.10     27.86 o 
   2  12   6       13.26       20.75     13.36 o 
   3  12   6      134.81      137.20     17.13 o 
   4  12   6      121.51      123.35     18.79 o 
   5  12   6        0.06       25.20     38.24 o 
  -6  13   6        9.54       39.49     18.58 o 
  -5  13   6       13.18       43.85     23.09 o 
  -4  13   6       26.51       71.60     21.40 o 
  -3  13   6       32.42       41.53     27.33 o 
  -2  13   6       10.09       10.71     22.98 o 
  -1  13   6       20.38       35.95     14.00 o 
   0  13   6       17.29       28.61     13.32 o 
   1  13   6       75.91       84.36     16.16 o 
   2  13   6       18.63       27.82     16.42 o 
   3  13   6       74.85       79.21     17.07 o 
   4  13   6       24.88        7.74     16.43 o 
  -5  14   6        1.11        0.00     26.69 o 
  -4  14   6       13.91       58.89     27.54 o 
  -3  14   6       15.06       18.43     24.36 o 
  -2  14   6        1.13       13.98     22.03 o 
  -1  14   6       15.12       10.85     23.83 o 
   0  14   6       43.36       65.16     17.14 o 
   1  14   6       14.34       22.09     15.20 o 
   2  14   6       34.44       20.96     19.28 o 
   3  14   6       25.98       40.63     17.74 o 
  -2  15   6       16.85       32.41     24.57 o 
  -1  15   6        7.20        0.00     24.36 o 
   0  15   6        5.15       23.09     25.42 o 
 -11   1   7        4.34        0.00     23.14 o 
 -10   1   7        4.18        0.00     19.84 o 
  -9   1   7       22.16       24.97     21.68 o 
  -8   1   7        4.14        0.00     13.24 o 
  -7   1   7      181.70      194.74     34.64 o 
  -6   1   7       96.70      117.72     16.61 o 
  -5   1   7      210.81      225.75     13.00 o 
  -4   1   7      206.45      240.87     14.18 o 
  -3   1   7        0.21        2.28      4.36 o 
  -2   1   7     6085.65     5978.36     68.95 o 
  -1   1   7      424.75      415.14      9.01 o 
   0   1   7      338.09      354.91     10.45 o 
   1   1   7      164.17      209.81      6.75 o 
   2   1   7       27.64       46.27      4.65 o 
   3   1   7     1142.50     1098.68     20.77 o 
   4   1   7      113.69      127.47      8.57 o 
   5   1   7      147.57      155.48      9.57 o 
   6   1   7       11.40       13.03      6.23 o 
   7   1   7       75.82       90.91     12.69 o 
   8   1   7      114.33      139.55     18.19 o 
   9   1   7       85.40       86.64     23.73 o 
 -11   2   7        2.86       31.56     36.01 o 
 -10   2   7       17.11        0.00     18.54 o 
  -9   2   7       60.88       57.23     26.14 o 
  -8   2   7        4.99        4.46     10.80 o 
  -7   2   7      256.52      269.15     20.31 o 
  -6   2   7       74.08       51.69     10.83 o 
  -5   2   7        2.94        0.00      7.79 o 
  -4   2   7     1913.72     1919.99     33.63 o 
  -3   2   7      115.68      132.93      9.72 o 
  -2   2   7     5040.57     5178.80     72.46 o 
  -1   2   7       33.79       80.11      5.96 o 
   0   2   7        0.14        8.19      3.23 o 
   1   2   7      588.28      539.11     14.12 o 
   2   2   7        8.03       24.81      4.94 o 
   3   2   7       25.49       25.52      7.21 o 
   4   2   7        7.10       16.82      7.98 o 
   5   2   7      295.63      304.48     14.55 o 
   6   2   7      113.07      139.92     12.82 o 
   7   2   7       78.17      111.07     16.71 o 
   8   2   7       64.86       64.49     25.84 o 
   9   2   7        8.08       22.67     16.64 o 
 -11   3   7       87.03        9.95     30.29 o 
 -10   3   7      141.37      183.34     22.76 o 
  -9   3   7       95.85      135.71     16.19 o 
  -8   3   7       16.60       52.87     13.25 o 
  -7   3   7      132.95      155.69     14.81 o 
  -6   3   7      221.08      235.36     17.62 o 
  -5   3   7     2051.27     1966.14     45.78 o 
  -4   3   7     1724.50     1759.12     32.26 o 
  -3   3   7     3155.55     3414.38     68.70 o 
  -2   3   7       38.52       73.91      5.16 o 
  -1   3   7        8.18       19.54      3.96 o 
   0   3   7      180.51      193.45      8.65 o 
   1   3   7     1049.81     1097.10     20.74 o 
   2   3   7     1960.24     1914.19     31.02 o 
   3   3   7      133.55      157.31      8.98 o 
   4   3   7      154.03      160.92     12.36 o 
   5   3   7      252.68      225.94     16.82 o 
   6   3   7      754.16      673.75     26.87 o 
   7   3   7        8.03        7.94     26.59 o 
   8   3   7       29.00       36.82     15.57 o 
   9   3   7        1.90       23.15     19.49 o 
 -11   4   7       28.40       25.93     18.69 o 
 -10   4   7       40.59       27.67     22.09 o 
  -9   4   7      107.93      136.65     15.91 o 
  -8   4   7       64.18       82.11     13.99 o 
  -7   4   7       23.92       18.35     10.35 o 
  -6   4   7       63.92       73.82     11.89 o 
  -5   4   7        2.47        8.62      7.79 o 
  -4   4   7      269.87      264.40     13.16 o 
  -3   4   7      173.56      194.23     10.83 o 
  -2   4   7        1.17       11.13      3.61 o 
  -1   4   7      171.58      194.23      7.50 o 
   0   4   7       82.13       87.63      7.11 o 
   1   4   7      281.35      247.92     10.01 o 
   2   4   7       23.77       10.38      5.47 o 
   3   4   7      470.12      494.72     21.15 o 
   4   4   7      130.11      144.09     13.70 o 
   5   4   7      214.84      203.29     15.40 o 
   6   4   7        0.15        0.00     11.85 o 
   7   4   7      115.29      150.97     18.27 o 
   8   4   7        7.31       30.11     16.18 o 
   9   4   7        0.06       61.60     22.03 o 
 -10   5   7       31.62       32.43     19.32 o 
  -9   5   7       90.92      106.02     17.31 o 
  -8   5   7       97.30      118.50     19.19 o 
  -7   5   7       36.01       63.09     16.57 o 
  -6   5   7       14.36       24.13      9.67 o 
  -5   5   7        0.03        0.00      7.50 o 
  -4   5   7       50.64       89.19     14.73 o 
  -3   5   7      358.95      338.35     13.95 o 
  -2   5   7        3.09       21.14      5.82 o 
  -1   5   7      863.76      927.17     17.75 o 
   0   5   7      546.81      519.68     14.70 o 
   1   5   7       60.02       53.31      9.87 o 
   2   5   7      327.28      332.65     17.33 o 
   3   5   7      651.79      670.28     34.06 o 
   4   5   7        5.28        8.84      8.67 o 
   5   5   7      122.19      129.51     20.44 o 
   6   5   7        0.01        0.00     12.56 o 
   7   5   7        3.95       18.82     14.36 o 
   8   5   7      290.18      221.26     21.50 o 
 -10   6   7        8.69       36.86     16.95 o 
  -9   6   7        1.02       15.09     22.06 o 
  -8   6   7        5.98        0.00     11.74 o 
  -7   6   7       63.03       79.93     12.20 o 
  -6   6   7       63.24       88.31     12.86 o 
  -5   6   7      702.18      675.86     26.88 o 
  -4   6   7       12.27        7.62      7.69 o 
  -3   6   7        0.22        0.00      6.45 o 
  -2   6   7        0.20       14.53      5.09 o 
  -1   6   7      547.97      587.50     19.23 o 
   0   6   7      102.61      107.77      9.04 o 
   1   6   7      389.61      390.18     23.83 o 
   2   6   7      122.96      146.19     18.47 o 
   3   6   7       14.08       25.30      8.35 o 
   4   6   7      360.12      369.66     20.25 o 
   5   6   7        1.42        0.00      9.97 o 
   6   6   7        8.13       14.24     13.46 o 
   7   6   7      186.82      203.36     23.05 o 
   8   6   7        1.86       23.33     25.21 o 
 -10   7   7        4.30       62.50     19.93 o 
  -9   7   7        4.26       15.35     14.51 o 
  -8   7   7       46.94       54.11     14.50 o 
  -7   7   7        1.87       18.25     11.11 o 
  -6   7   7        1.61       13.54      9.41 o 
  -5   7   7      171.70      200.29     14.58 o 
  -4   7   7       46.83       34.84      7.70 o 
  -3   7   7     1243.31     1227.26     34.34 o 
  -2   7   7       64.45       69.66      9.23 o 
  -1   7   7      608.07      616.62     20.91 o 
   0   7   7      336.16      309.22     20.89 o 
   1   7   7        1.03        0.00      9.05 o 
   2   7   7       20.66       35.73     11.29 o 
   3   7   7       90.09      118.78     15.49 o 
   4   7   7        8.66        6.16      8.24 o 
   5   7   7        1.97        0.00     15.89 o 
   6   7   7       54.37      116.72     27.33 o 
   7   7   7       18.14       41.84     15.46 o 
   8   7   7        4.45       42.16     37.39 o 
  -9   8   7        1.22        0.00     14.75 o 
  -8   8   7       27.87       38.20     13.11 o 
  -7   8   7       10.02       20.97     12.43 o 
  -6   8   7       54.97       59.83     10.76 o 
  -5   8   7       18.31       27.99      8.92 o 
  -4   8   7      140.12      151.29     14.19 o 
  -3   8   7      113.79      132.37     11.73 o 
  -2   8   7      444.74      440.02     19.63 o 
  -1   8   7       14.41       34.60     10.70 o 
   0   8   7       14.08       16.50     13.45 o 
   1   8   7        0.03       11.82     20.12 o 
   2   8   7       32.80       24.17     12.05 o 
   3   8   7        3.89       10.30     10.69 o 
   4   8   7        3.22        0.00     10.78 o 
   5   8   7        0.22        2.61      9.85 o 
   6   8   7        1.12        0.00     21.71 o 
   7   8   7       25.80       58.03     22.14 o 
  -9   9   7        6.48       48.61     22.69 o 
  -8   9   7       13.99       50.06     13.48 o 
  -7   9   7        5.87       28.25     11.49 o 
  -6   9   7      102.73      100.77     16.21 o 
  -5   9   7       34.82       15.30     11.07 o 
  -4   9   7      221.21      201.81     14.62 o 
  -3   9   7     1135.25     1018.80     32.87 o 
  -2   9   7      168.70      163.64     18.75 o 
  -1   9   7     1878.76     1733.06     56.67 o 
   0   9   7        5.25        0.46      9.51 o 
   1   9   7       38.20       58.82     12.17 o 
   2   9   7       45.63       80.79     13.83 o 
   3   9   7       30.53       46.03     13.60 o 
   4   9   7       18.36       30.40     10.42 o 
   5   9   7        0.44        2.02     13.85 o 
   6   9   7        3.80       19.58     14.99 o 
   7   9   7       24.72       55.95     29.13 o 
  -8  10   7       38.53       41.16     17.56 o 
  -7  10   7        0.72       12.36     12.93 o 
  -6  10   7      410.19      325.10     30.34 o 
  -5  10   7       85.77      114.83     18.47 o 
  -4  10   7        1.36       12.43      9.60 o 
  -3  10   7       27.88       50.70     13.08 o 
  -2  10   7      183.05      168.80     18.27 o 
  -1  10   7     1794.76     1642.03     56.51 o 
   0  10   7        3.23       32.35     11.31 o 
   1  10   7      552.76      534.68     30.85 o 
   2  10   7      129.87      141.82     18.01 o 
   3  10   7       13.01       17.03     12.60 o 
   4  10   7      108.40      105.79     28.23 o 
   5  10   7        7.73       30.42     15.57 o 
   6  10   7      162.59      227.44     26.50 o 
  -8  11   7        0.16       12.44     21.82 o 
  -7  11   7        2.67        3.39     18.03 o 
  -6  11   7       74.07       81.63     19.49 o 
  -5  11   7      166.07      160.50     17.18 o 
  -4  11   7      239.57      202.66     23.09 o 
  -3  11   7       33.78       54.27     13.33 o 
  -2  11   7       42.79       23.93     12.34 o 
  -1  11   7       99.29      124.13     15.25 o 
   0  11   7       45.55       76.18     14.72 o 
   1  11   7      209.46      194.44     19.46 o 
   2  11   7       13.99        0.00     12.43 o 
   3  11   7       12.69       23.13     13.92 o 
   4  11   7       11.20       54.88     16.20 o 
   5  11   7        8.14       39.22     16.43 o 
   6  11   7        7.62       55.96     17.43 o 
  -7  12   7        1.99       11.86     29.66 o 
  -6  12   7        2.34       55.08     27.54 o 
  -5  12   7        0.43       14.19     22.67 o 
  -4  12   7       41.82       77.23     25.53 o 
  -3  12   7        0.99       26.22     22.35 o 
  -2  12   7        0.06        0.00     12.69 o 
  -1  12   7       15.80       26.90     12.32 o 
   0  12   7      144.60      169.71     18.27 o 
   1  12   7      316.14      300.11     23.44 o 
   2  12   7       17.71       19.64     19.38 o 
   3  12   7       12.09       24.99     14.45 o 
   4  12   7        0.36        0.00     26.59 o 
   5  12   7       36.12       24.09     17.11 o 
  -6  13   7        3.41        0.00     25.21 o 
  -5  13   7      119.60      182.81     25.21 o 
  -4  13   7       47.20       70.51     16.92 o 
  -3  13   7       93.97      129.13     18.06 o 
  -2  13   7       94.30      146.16     20.09 o 
  -1  13   7      265.66      249.24     30.08 o 
   0  13   7       32.78       44.50     15.50 o 
   1  13   7       16.94       13.38     13.54 o 
   2  13   7        3.43       11.59     14.62 o 
   3  13   7       73.33       67.48     25.95 o 
   4  13   7        1.51       19.64     48.72 o 
  -4  14   7       10.03       22.88     24.15 o 
  -3  14   7       18.37       46.18     25.00 o 
  -2  14   7       77.50       90.54     17.84 o 
  -1  14   7        6.73        6.26     15.95 o 
   0  14   7        0.09        2.84     17.07 o 
   1  14   7        6.87       28.70     16.10 o 
   2  14   7      155.52      166.79     19.21 o 
 -11   0   8        5.94        0.00     33.47 o 
 -10   0   8       16.91        0.00     31.78 o 
  -9   0   8        0.02        0.00     33.68 o 
  -7   0   8     1336.60     1247.92     70.96 o 
  -6   0   8       50.84       53.59     16.31 o 
  -5   0   8     1685.48     1586.21     47.17 o 
  -4   0   8     1122.35      978.16     34.70 o 
  -3   0   8       16.21       25.84      7.63 o 
  -2   0   8     3205.03     3066.69     65.90 o 
  -1   0   8      199.84      232.70     10.11 o 
   0   0   8     1607.85     1682.62     46.13 o 
   1   0   8     1708.60     1659.27     31.91 o 
   2   0   8     2240.53     2195.15     41.44 o 
   3   0   8       25.78       47.74      9.85 o 
   4   0   8       43.73       46.71      8.76 o 
   5   0   8      156.12      134.51     16.10 o 
   6   0   8      518.44      489.14     29.76 o 
   7   0   8       18.50        0.00     24.26 o 
   8   0   8        1.15       18.01     21.18 o 
 -11   1   8       48.15       44.42     27.40 o 
 -10   1   8        0.30        0.00     20.78 o 
  -9   1   8       63.94       62.69     25.74 o 
  -8   1   8      140.04      164.27     24.66 o 
  -7   1   8      177.10      168.40     18.19 o 
  -6   1   8      186.00      178.75     17.61 o 
  -5   1   8        5.24        1.74      8.89 o 
  -4   1   8        3.95        4.88      6.44 o 
  -3   1   8        7.34       12.62      5.17 o 
  -2   1   8       46.89       44.52      5.63 o 
  -1   1   8       12.24       38.09      4.50 o 
   0   1   8      123.68      155.44      7.19 o 
   1   1   8      106.89      137.71      5.85 o 
   2   1   8      181.24      199.43      7.98 o 
   3   1   8      143.24      138.78      8.89 o 
   4   1   8      206.28      213.60     11.58 o 
   5   1   8      105.46      107.72      9.43 o 
   6   1   8       15.27       31.09      8.32 o 
   7   1   8       25.55       27.40     19.45 o 
   9   1   8       10.61       16.10     22.45 o 
 -11   2   8        5.64        0.00     26.90 o 
 -10   2   8       81.36       78.77     28.23 o 
  -9   2   8      284.37      279.32     29.29 o 
  -8   2   8     1418.57     1318.25     57.59 o 
  -7   2   8      378.91      356.68     28.96 o 
  -6   2   8      270.18      261.78     21.78 o 
  -5   2   8      101.29      114.27     15.26 o 
  -4   2   8      643.02      590.36     21.25 o 
  -3   2   8     1157.20     1187.64     30.86 o 
  -2   2   8      513.73      570.17     16.67 o 
  -1   2   8      960.52     1106.35     21.54 o 
   0   2   8      330.96      313.74     10.74 o 
   1   2   8        5.56        9.90      4.36 o 
   2   2   8      537.42      566.41     16.24 o 
   3   2   8      262.64      274.72     12.14 o 
   4   2   8      167.32      169.46     10.46 o 
   5   2   8      129.75      148.13     18.64 o 
   6   2   8       17.08        2.99     12.57 o 
   7   2   8       31.44       12.95     26.08 o 
   8   2   8        1.34        9.74     20.55 o 
   9   2   8        0.76       32.62     25.00 o 
 -11   3   8       98.55      102.97     43.32 o 
 -10   3   8       42.21       40.29     23.97 o 
  -9   3   8       20.06       11.79     14.01 o 
  -8   3   8       82.20      122.41     16.25 o 
  -7   3   8        4.48       18.34     10.64 o 
  -6   3   8      149.55      151.13     14.43 o 
  -5   3   8      120.52      131.27     11.55 o 
  -4   3   8      102.87      129.82      9.03 o 
  -3   3   8      956.37      988.35     22.48 o 
  -2   3   8       71.81      108.73      7.38 o 
  -1   3   8      238.09      258.55     10.54 o 
   0   3   8     3712.72     3659.15     54.18 o 
   1   3   8      136.33      137.78     12.21 o 
   2   3   8      387.46      368.63     13.13 o 
   3   3   8      358.56      373.28     14.14 o 
   4   3   8     1077.33     1003.18     30.99 o 
   5   3   8      133.11      171.93     13.44 o 
   6   3   8       56.60       56.39     10.92 o 
   7   3   8        3.75       26.98     14.08 o 
   8   3   8       17.50       68.72     24.26 o 
 -10   4   8       36.44       16.48     28.70 o 
  -9   4   8      204.07      185.34     18.64 o 
  -8   4   8        1.32       13.47     11.39 o 
  -7   4   8      101.95      154.94     17.75 o 
  -6   4   8      151.91      147.89     16.23 o 
  -5   4   8        0.02        5.82      8.47 o 
  -4   4   8     1122.27     1050.89     26.22 o 
  -3   4   8       68.47       83.28      7.57 o 
  -2   4   8       65.65       77.69      7.80 o 
  -1   4   8      531.05      516.72     15.77 o 
   0   4   8      178.70      173.58     13.12 o 
   1   4   8      233.73      230.50     13.53 o 
   2   4   8       26.73       35.01      9.57 o 
   3   4   8       91.15       98.37     10.66 o 
   4   4   8      109.73      131.94     14.48 o 
   5   4   8       86.27      106.32     12.05 o 
   6   4   8      135.64      162.30     17.58 o 
   7   4   8       37.54      104.27     15.87 o 
   8   4   8       29.91       40.21     24.04 o 
 -10   5   8        5.92       22.51     14.86 o 
  -9   5   8       89.63       87.75     25.88 o 
  -8   5   8       15.76        4.25     11.81 o 
  -7   5   8       17.98       33.98     10.71 o 
  -6   5   8        5.66        6.47      9.24 o 
  -5   5   8        1.01        1.72      9.93 o 
  -4   5   8       31.34       27.58      8.26 o 
  -3   5   8      348.45      344.24     17.79 o 
  -2   5   8       73.68       44.13      5.99 o 
  -1   5   8      271.39      291.05     17.30 o 
   0   5   8      649.57      700.48     27.12 o 
   1   5   8       58.02       53.95     10.29 o 
   2   5   8      839.72      807.43     27.33 o 
   3   5   8      171.33      191.87     19.29 o 
   4   5   8       27.05       53.82     17.28 o 
   5   5   8       43.75       60.15     16.78 o 
   6   5   8       19.00       22.37     10.41 o 
   7   5   8      198.05      255.46     21.78 o 
   8   5   8        8.50       17.03     16.68 o 
 -10   6   8        2.14        0.00     16.11 o 
  -9   6   8       30.96        6.08     13.99 o 
  -8   6   8        0.03        8.73     12.60 o 
  -7   6   8      472.54      412.88     22.40 o 
  -6   6   8      601.54      552.20     25.22 o 
  -5   6   8       88.53      104.52     12.33 o 
  -4   6   8      389.28      377.10     16.50 o 
  -3   6   8       37.58       57.90     11.08 o 
  -2   6   8      776.67      711.17     32.98 o 
  -1   6   8      690.30      647.53     30.39 o 
   0   6   8        7.98       24.52      9.13 o 
   1   6   8      303.05      322.45     21.55 o 
   2   6   8        3.46       21.18      8.39 o 
   3   6   8      332.54      304.13     18.88 o 
   4   6   8        0.01        2.19     15.06 o 
   5   6   8       40.61       64.23     11.15 o 
   6   6   8        0.20        3.23     12.71 o 
   7   6   8       12.45       16.55     14.34 o 
   8   6   8       15.52       20.40     18.85 o 
 -10   7   8       10.84       10.96     19.34 o 
  -9   7   8       10.29       20.18     14.80 o 
  -8   7   8        0.05        0.00     12.91 o 
  -7   7   8        0.55       10.25     12.86 o 
  -6   7   8        0.49        2.23     10.01 o 
  -5   7   8       42.19       27.24      8.54 o 
  -4   7   8       60.18       67.53     11.17 o 
  -3   7   8        9.48       13.19      7.90 o 
  -2   7   8       13.24        0.00      9.14 o 
  -1   7   8      285.46      300.34     22.11 o 
   0   7   8      241.46      211.24     18.54 o 
   1   7   8      216.05      213.36     19.16 o 
   2   7   8      142.72      167.12     31.67 o 
   3   7   8       41.01       33.59      9.24 o 
   4   7   8        0.07       10.99      9.02 o 
   5   7   8        6.34       13.05     10.19 o 
   6   7   8       19.59       15.41     18.01 o 
   7   7   8       82.02      105.55     19.47 o 
  -9   8   8        0.00       10.36     15.55 o 
  -8   8   8       62.59       71.32     15.56 o 
  -7   8   8        1.04       12.45     11.37 o 
  -6   8   8        0.07        0.00     12.36 o 
  -5   8   8      186.78      171.28     14.80 o 
  -4   8   8       91.54      105.16     12.18 o 
  -3   8   8       64.36       81.99     24.47 o 
  -2   8   8      241.66      248.55     20.90 o 
  -1   8   8      308.25      340.04     23.36 o 
   0   8   8      899.69      858.49     72.55 o 
   1   8   8       91.88       98.45     14.99 o 
   2   8   8      130.54      148.73     19.23 o 
   3   8   8      423.15      409.17     27.79 o 
   4   8   8     1171.92     1082.78     39.69 o 
   5   8   8      345.52      319.86     20.45 o 
   6   8   8        0.27       31.30     16.13 o 
   7   8   8        0.73       31.31     36.22 o 
  -9   9   8       12.94       12.71     16.20 o 
  -8   9   8       45.39       16.67     16.09 o 
  -7   9   8       63.83       60.23     13.88 o 
  -6   9   8       71.67       37.81     14.84 o 
  -5   9   8        5.86        0.00     16.84 o 
  -4   9   8      666.85      656.59     35.17 o 
  -3   9   8      366.60      355.44     24.30 o 
  -2   9   8        3.97        4.73     10.77 o 
  -1   9   8      168.01      145.61     18.47 o 
   0   9   8       72.13       82.84     23.73 o 
   1   9   8      265.17      222.41     19.77 o 
   2   9   8       35.63       33.44     20.44 o 
   3   9   8      279.57      258.25     17.62 o 
   4   9   8        8.15       19.73     10.66 o 
   5   9   8        0.21       37.80     14.98 o 
   6   9   8       25.71       48.53     27.33 o 
  -8  10   8        3.63       17.61     15.21 o 
  -7  10   8        0.20        0.00     18.22 o 
  -6  10   8       38.89       83.49     16.39 o 
  -5  10   8        6.38       21.66     14.71 o 
  -4  10   8       23.16       50.01     13.75 o 
  -3  10   8       77.03       95.07     25.31 o 
  -2  10   8      130.87      151.32     19.39 o 
  -1  10   8       17.54       11.37     28.39 o 
   0  10   8       44.15       42.28     11.91 o 
   1  10   8      106.29      117.77     17.04 o 
   2  10   8       16.15       16.80     12.82 o 
   3  10   8       35.40       36.74     14.41 o 
   4  10   8       53.17       61.07     16.94 o 
   5  10   8       10.50       28.72     16.62 o 
   6  10   8       14.46       18.28     18.12 o 
  -7  11   8       26.75       49.32     18.49 o 
  -6  11   8       51.17       69.51     17.48 o 
  -5  11   8       23.51       20.62     15.20 o 
  -4  11   8        7.22        9.09     14.43 o 
  -3  11   8      333.36      352.21     27.33 o 
  -2  11   8        0.42        1.41     12.32 o 
  -1  11   8       45.23       48.36     14.08 o 
   0  11   8       21.86        0.00     12.93 o 
   1  11   8      128.39      111.86     20.02 o 
   2  11   8      575.11      547.33     34.14 o 
   3  11   8       86.52       84.71     36.22 o 
   4  11   8        3.03       32.16     15.78 o 
   5  11   8       36.53       56.02     17.30 o 
  -6  12   8       25.53       45.04     17.81 o 
  -5  12   8       35.28       79.33     43.00 o 
  -4  12   8        5.64        0.00     14.79 o 
  -3  12   8       24.29       36.66     22.98 o 
  -2  12   8        6.94       50.07     14.96 o 
  -1  12   8       46.58       54.44     14.45 o 
   0  12   8        1.97       20.91     13.48 o 
   1  12   8        9.11       13.18     24.04 o 
   2  12   8       48.17       81.94     16.35 o 
   3  12   8       67.43       71.60     16.44 o 
   4  12   8       23.52       43.72     18.29 o 
  -5  13   8        5.33       23.41     19.62 o 
  -4  13   8      105.36       88.54     18.95 o 
  -3  13   8        2.26       23.41     16.33 o 
  -2  13   8       17.80       39.32     21.40 o 
  -1  13   8       70.82       77.70     16.62 o 
   0  13   8       12.74       33.91     15.84 o 
   1  13   8       19.94       54.58     15.82 o 
   2  13   8      198.68      170.32     19.85 o 
   3  13   8        2.73       15.69     16.83 o 
  -3  14   8       16.73       76.22     33.68 o 
  -2  14   8       87.51       98.98     19.09 o 
  -1  14   8        4.48       26.24     16.68 o 
   0  14   8       41.47       75.28     17.33 o 
   1  14   8        1.60        2.52     15.84 o 
 -11   1   9        1.06        0.00     36.44 o 
 -10   1   9       19.84        1.56     27.86 o 
  -9   1   9      215.75      225.82     54.44 o 
  -8   1   9       18.52       16.31     46.29 o 
  -7   1   9      185.06      181.87     19.25 o 
  -6   1   9        0.73       12.53      9.92 o 
  -5   1   9      182.92      224.30     21.08 o 
  -4   1   9      272.01      235.54     19.62 o 
  -3   1   9       30.56       32.52      5.59 o 
  -2   1   9      422.89      471.46     13.99 o 
  -1   1   9        0.47        2.89      3.66 o 
   0   1   9     2168.54     2104.12     36.84 o 
   1   1   9      104.20      113.47      7.14 o 
   2   1   9       12.58       13.79      6.06 o 
   3   1   9        1.40       11.99      6.76 o 
   4   1   9       92.17       92.51     12.66 o 
   5   1   9       40.43       54.57      8.07 o 
   6   1   9      121.52      123.12     14.21 o 
   7   1   9       25.66        0.00     12.91 o 
   8   1   9        2.17       30.50     20.34 o 
 -11   2   9       40.97       71.16     27.69 o 
 -10   2   9       98.11      119.96     32.75 o 
  -9   2   9      147.97      180.24     23.74 o 
  -8   2   9      264.94      273.15     27.85 o 
  -7   2   9       75.38       83.26     18.86 o 
  -6   2   9      442.50      424.71     26.78 o 
  -5   2   9      108.39      132.65     16.74 o 
  -4   2   9       29.88       41.43      9.52 o 
  -3   2   9      663.46      710.65     24.73 o 
  -2   2   9      189.84      238.33     10.16 o 
  -1   2   9       77.30       99.46      6.69 o 
   0   2   9      231.63      233.95      9.91 o 
   1   2   9      160.32      169.75      8.61 o 
   2   2   9      900.72      918.87     21.84 o 
   3   2   9        0.21        7.84      5.59 o 
   4   2   9        3.44       19.42      6.39 o 
   5   2   9       28.00       24.96     10.49 o 
   6   2   9       15.27        7.59     19.02 o 
   7   2   9       28.06       18.74     43.53 o 
   8   2   9       30.70       59.53     20.55 o 
 -10   3   9       62.90       42.37     38.34 o 
  -9   3   9      218.74      239.37     27.86 o 
  -8   3   9        8.19        3.34     15.88 o 
  -7   3   9        3.59        7.34     10.50 o 
  -6   3   9       89.49      100.40     12.57 o 
  -5   3   9       46.63       57.78     10.60 o 
  -4   3   9        4.81       18.18      8.73 o 
  -3   3   9     1142.37     1138.84     27.18 o 
  -2   3   9       49.03       62.84      8.26 o 
  -1   3   9      104.51       83.00      8.89 o 
   0   3   9        1.95        8.62      5.28 o 
   1   3   9        3.95       16.48      4.80 o 
   2   3   9      335.96      352.43     16.97 o 
   3   3   9        8.82        0.00      7.53 o 
   4   3   9      206.31      234.22     15.11 o 
   5   3   9      326.90      310.44     17.42 o 
   6   3   9        1.85       15.34     13.49 o 
   7   3   9       12.66       33.47     18.64 o 
   8   3   9        4.05       59.53     22.88 o 
 -10   4   9      122.99      186.61     26.84 o 
  -9   4   9        8.91       11.31     13.73 o 
  -8   4   9        1.27        5.28     13.18 o 
  -7   4   9        2.30       11.15     10.22 o 
  -6   4   9      410.84      395.05     20.96 o 
  -5   4   9      285.39      313.39     19.84 o 
  -4   4   9      266.33      259.58     27.78 o 
  -3   4   9      847.43      823.74     19.12 o 
  -2   4   9       19.60       41.70      8.89 o 
  -1   4   9      697.38      681.98     19.00 o 
   0   4   9        0.93        0.00      5.94 o 
   1   4   9      388.37      416.30     18.62 o 
   2   4   9      513.20      498.68     21.06 o 
   3   4   9       49.49       57.35      9.98 o 
   4   4   9       89.55      100.72     11.34 o 
   5   4   9        6.67       29.29      8.74 o 
   6   4   9       12.69        0.99     13.00 o 
   7   4   9       44.08       67.79     22.03 o 
   8   4   9       17.22       59.10     20.97 o 
 -10   5   9       56.11       95.87     17.89 o 
  -9   5   9       62.66       50.63     16.63 o 
  -8   5   9        0.56       11.57     12.51 o 
  -7   5   9      221.64      202.62     16.77 o 
  -6   5   9      145.44      149.06     18.39 o 
  -5   5   9      398.88      408.30     21.15 o 
  -4   5   9        1.48        0.00      6.82 o 
  -3   5   9      313.53      314.76     16.47 o 
  -2   5   9       78.49       82.79     12.02 o 
  -1   5   9      235.85      239.36     16.38 o 
   0   5   9       51.54       63.02     21.10 o 
   1   5   9      123.67      154.80     13.28 o 
   2   5   9        6.77        0.00      6.96 o 
   3   5   9       26.87       29.05      8.59 o 
   4   5   9      295.96      302.44     18.60 o 
   5   5   9      108.65      128.47     15.95 o 
   6   5   9       89.35      135.14     16.33 o 
   7   5   9       53.23       74.34     17.69 o 
   8   5   9        9.94       15.25     24.15 o 
 -10   6   9       27.54       24.02     18.02 o 
  -9   6   9       67.13       81.06     15.96 o 
  -8   6   9       16.41       13.45     13.71 o 
  -7   6   9        3.95        0.00     15.69 o 
  -6   6   9        0.82        0.00     10.33 o 
  -5   6   9       24.68       42.77     10.08 o 
  -4   6   9       19.41       29.12     13.01 o 
  -3   6   9       21.61       24.37     16.10 o 
  -2   6   9       76.00       67.97     13.77 o 
  -1   6   9       61.89      101.72     14.34 o 
   0   6   9      858.56      862.61     32.84 o 
   1   6   9       18.34       24.60     10.22 o 
   2   6   9      504.49      485.11     23.63 o 
   3   6   9       43.39       57.73      9.87 o 
   4   6   9       34.09       44.57     10.48 o 
   5   6   9      136.55      137.46     18.03 o 
   6   6   9        8.78       39.23     15.07 o 
   7   6   9       22.35       37.66     26.27 o 
  -9   7   9       12.65       17.64     15.82 o 
  -8   7   9       62.74       42.61     13.44 o 
  -7   7   9      110.93      135.03     15.46 o 
  -6   7   9       10.29       14.69     15.06 o 
  -5   7   9      131.46      145.82     30.93 o 
  -4   7   9       52.61       62.14     22.24 o 
  -3   7   9       29.00       26.71     19.91 o 
  -2   7   9      972.43      883.42     38.94 o 
  -1   7   9      398.59      396.42     25.39 o 
   0   7   9     1258.66     1170.67     43.93 o 
   1   7   9        5.28       10.95     10.99 o 
   2   7   9       53.71       57.16     10.62 o 
   3   7   9        5.20       19.20     12.95 o 
   4   7   9      237.75      213.07     20.26 o 
   5   7   9       36.38       80.51     25.87 o 
   6   7   9      149.99      164.21     21.64 o 
   7   7   9       14.77       34.42     17.68 o 
  -9   8   9        2.00       26.22     16.31 o 
  -8   8   9       14.42       10.11     13.54 o 
  -7   8   9       28.07       26.48     22.67 o 
  -6   8   9      176.63      181.14     20.86 o 
  -5   8   9       55.36       52.66     19.91 o 
  -4   8   9      127.56      153.38     22.45 o 
  -3   8   9      239.87      228.17     42.16 o 
  -2   8   9       14.46       30.78     12.47 o 
  -1   8   9      228.19      215.43     18.91 o 
   0   8   9       20.78       30.51     10.85 o 
   1   8   9      165.76      162.14     17.53 o 
   2   8   9      281.45      274.35     22.09 o 
   3   8   9        5.04        9.83     11.61 o 
   4   8   9        3.64        0.00     10.66 o 
   5   8   9        5.94       23.65     13.15 o 
   6   8   9       18.31       40.20     16.43 o 
   7   8   9        0.08       25.16     18.44 o 
  -8   9   9       25.98       63.55     21.18 o 
  -7   9   9       19.99       19.43     14.86 o 
  -6   9   9       23.87       64.59     15.56 o 
  -5   9   9        4.40        0.00     12.39 o 
  -4   9   9      409.11      370.60     35.80 o 
  -3   9   9      634.34      604.26     33.27 o 
  -2   9   9     1542.14     1415.52     54.08 o 
  -1   9   9      323.32      288.29     22.51 o 
   0   9   9        2.32       13.35     12.29 o 
   1   9   9       71.25       83.04     13.39 o 
   2   9   9      319.11      302.54     24.00 o 
   3   9   9       21.79       30.00     11.08 o 
   4   9   9       38.90       38.16     11.34 o 
   5   9   9        0.38        1.43     39.72 o 
   6   9   9        4.01       25.62     16.44 o 
  -8  10   9        0.27        6.48     18.42 o 
  -7  10   9        2.68        4.97     17.61 o 
  -6  10   9        6.24       16.45     15.72 o 
  -5  10   9       72.35      141.01     18.94 o 
  -4  10   9      288.62      319.53     24.62 o 
  -3  10   9       13.90        0.00     12.79 o 
  -2  10   9       78.82      107.31     16.78 o 
  -1  10   9        5.70       10.94     22.24 o 
   0  10   9      157.01      160.19     19.79 o 
   1  10   9      108.00      110.50     15.65 o 
   2  10   9        0.27       13.24     13.33 o 
   3  10   9       23.41       38.67     11.85 o 
   4  10   9       32.01       27.13     12.68 o 
   5  10   9       19.12       23.06     16.08 o 
  -7  11   9        3.32       46.56     19.18 o 
  -6  11   9        2.23       34.90     17.31 o 
  -5  11   9        7.28       30.73     15.64 o 
  -4  11   9       20.92       34.38     15.02 o 
  -3  11   9       12.62        8.35     17.79 o 
  -2  11   9        7.24       22.51     14.25 o 
  -1  11   9        2.10       22.04     12.41 o 
   0  11   9       10.84       38.80     14.93 o 
   1  11   9       69.98       81.38     17.29 o 
   2  11   9        0.90        0.00     14.57 o 
   3  11   9        0.05       13.29     15.46 o 
   4  11   9        7.57       32.59     13.15 o 
   5  11   9        1.43        0.00     18.57 o 
  -6  12   9       86.49      142.47     20.70 o 
  -5  12   9        1.58       13.52     17.19 o 
  -4  12   9       39.77       62.09     17.09 o 
  -3  12   9       35.97       40.40     18.11 o 
  -2  12   9        4.47       13.62     15.49 o 
  -1  12   9       74.66      122.08     37.60 o 
   0  12   9       72.09       50.68     35.27 o 
   1  12   9       52.88       89.15     16.25 o 
   2  12   9       38.49       36.76     16.77 o 
   3  12   9       10.25        0.92     48.72 o 
   4  12   9       15.27       34.24     17.56 o 
  -5  13   9       57.44      117.23     20.96 o 
  -4  13   9       21.04       24.23     18.32 o 
  -3  13   9       85.55       91.32     18.57 o 
  -2  13   9       60.82      182.81     27.96 o 
  -1  13   9       25.05       45.51     16.83 o 
   0  13   9       19.66       63.59     16.63 o 
   1  13   9        0.30       11.52     17.15 o 
   2  13   9       49.03       57.82     16.46 o 
  -2  14   9       42.05       37.32     40.88 o 
  -1  14   9       11.34       42.58     48.30 o 
   0  14   9        4.68       20.21     16.99 o 
 -11   0  10        6.95        0.00     32.83 o 
 -10   0  10       64.88       30.72     34.53 o 
  -9   0  10        9.92        0.00     32.20 o 
  -8   0  10      310.62      240.43     31.14 o 
  -7   0  10     2018.56     1781.32     87.70 o 
  -6   0  10       48.00       24.15     14.40 o 
  -5   0  10     1372.82     1321.72     46.11 o 
  -4   0  10      513.36      500.96     26.51 o 
  -3   0  10      283.85      301.97     20.18 o 
  -2   0  10        0.33       11.45      9.59 o 
  -1   0  10     1792.16     1830.93     54.10 o 
   0   0  10      281.62      307.34     20.18 o 
   1   0  10      185.43      195.96     24.36 o 
   2   0  10        9.73       24.91      9.20 o 
   3   0  10       23.53       42.81     10.58 o 
   4   0  10      468.11      431.75     49.68 o 
   5   0  10      140.16      145.83     16.02 o 
   6   0  10        8.99       21.40     15.89 o 
   7   0  10        8.63        0.00     24.36 o 
 -10   1  10       24.99       18.54     38.45 o 
  -9   1  10       37.49       29.37     17.25 o 
  -8   1  10      168.54      177.53     19.36 o 
  -7   1  10     1273.61     1196.84     49.36 o 
  -6   1  10     1077.18      915.61     41.41 o 
  -5   1  10      274.36      290.00     16.77 o 
  -4   1  10      210.05      210.62     12.33 o 
  -3   1  10     1201.37     1151.40     29.55 o 
  -2   1  10      265.13      289.73     11.30 o 
  -1   1  10      210.20      231.85     12.06 o 
   0   1  10       59.70       61.27      7.20 o 
   1   1  10      432.65      483.91     18.37 o 
   2   1  10       90.27      106.50      9.32 o 
   3   1  10     1056.09     1030.84     30.00 o 
   4   1  10       17.63       30.03      7.46 o 
   5   1  10       89.93      116.35     13.73 o 
   6   1  10        0.63        0.00     22.67 o 
   7   1  10       20.36        0.00     33.36 o 
 -10   2  10       49.57       78.17     38.13 o 
  -9   2  10      149.82      159.89     23.32 o 
  -8   2  10       11.78       16.00     15.40 o 
  -7   2  10       30.54       18.75     11.08 o 
  -6   2  10      158.89      175.61     18.72 o 
  -5   2  10      179.07      142.42     14.96 o 
  -4   2  10     1099.30     1055.63     32.36 o 
  -3   2  10       32.20       41.25      6.07 o 
  -2   2  10      228.46      235.18     10.83 o 
  -1   2  10      827.43      803.38     19.56 o 
   0   2  10      279.05      275.74     14.07 o 
   1   2  10      156.77      162.91      8.98 o 
   2   2  10       13.48        9.46      6.63 o 
   3   2  10     1343.76     1279.50     43.88 o 
   4   2  10       76.38       90.40     11.69 o 
   5   2  10        0.65        9.25     10.02 o 
   6   2  10      158.06      160.12     19.08 o 
   7   2  10       18.25        9.20     54.87 o 
   8   2  10       31.25       45.54     22.03 o 
 -10   3  10       24.46      127.36     62.92 o 
  -9   3  10       46.03       71.16     47.24 o 
  -8   3  10        5.50       27.92     17.41 o 
  -7   3  10      179.89      181.99     25.08 o 
  -6   3  10       42.31       74.95     12.47 o 
  -5   3  10       19.04       27.12      9.95 o 
  -4   3  10       14.55       23.48      7.39 o 
  -3   3  10      182.91      209.04     12.92 o 
  -2   3  10       30.89       44.28      7.22 o 
  -1   3  10       13.34       27.65      5.36 o 
   0   3  10       50.70       69.49      6.53 o 
   1   3  10      325.92      316.79     17.75 o 
   2   3  10       94.14      123.55     11.53 o 
   3   3  10      378.87      374.47     22.87 o 
   4   3  10       43.22       56.95     11.20 o 
   5   3  10      382.20      343.14     26.11 o 
   6   3  10       12.71       14.75     14.49 o 
   7   3  10        9.55       41.94     20.34 o 
   8   3  10       22.43       71.60     23.73 o 
 -10   4  10        0.84       35.77     21.21 o 
  -9   4  10       70.82       88.76     34.32 o 
  -8   4  10       19.77       23.24     12.81 o 
  -7   4  10        6.44       15.28     21.98 o 
  -6   4  10      212.79      229.24     19.07 o 
  -5   4  10       40.67       34.71     11.03 o 
  -4   4  10      756.24      657.24     30.33 o 
  -3   4  10      458.47      452.61     17.43 o 
  -2   4  10       57.35       68.60      7.20 o 
  -1   4  10      110.01      129.03     12.58 o 
   0   4  10        9.22       16.07      7.21 o 
   1   4  10        2.58       10.62      7.09 o 
   2   4  10      101.26      137.50     12.14 o 
   3   4  10      138.63      143.62     12.24 o 
   4   4  10       38.89       34.72      9.00 o 
   5   4  10        2.02        8.52     11.41 o 
   6   4  10       90.55       40.89     18.86 o 
   7   4  10        5.17       81.34     20.97 o 
 -10   5  10        0.09       17.70     16.44 o 
  -9   5  10       25.78       31.65     14.89 o 
  -8   5  10        1.46       12.48     15.23 o 
  -7   5  10      178.37      156.65     16.50 o 
  -6   5  10        0.50        8.34     12.66 o 
  -5   5  10        0.92        8.40     12.47 o 
  -4   5  10      254.78      214.37     15.92 o 
  -3   5  10       30.40       42.99     10.70 o 
  -2   5  10        3.06        0.00      7.65 o 
  -1   5  10       23.04       38.88     11.16 o 
   0   5  10       86.03      109.58     11.06 o 
   1   5  10       77.25      127.95     11.77 o 
   2   5  10       31.97       42.66      9.39 o 
   3   5  10      273.81      281.73     16.93 o 
   4   5  10      197.89      192.82     14.71 o 
   5   5  10       22.78       23.69     13.59 o 
   6   5  10        0.19        5.62     28.28 o 
   7   5  10        0.63       24.78     19.49 o 
 -10   6  10        0.11       15.03     17.71 o 
  -9   6  10       12.03       45.74     15.27 o 
  -8   6  10        5.30        6.64     20.40 o 
  -7   6  10      111.66      152.40     30.19 o 
  -6   6  10       26.84       51.93     16.22 o 
  -5   6  10      152.49      165.03     17.88 o 
  -4   6  10        2.77       19.90     11.15 o 
  -3   6  10      121.75      167.01     19.39 o 
  -2   6  10        5.49       13.27     12.90 o 
  -1   6  10      664.33      692.86     29.55 o 
   0   6  10      146.30      167.84     16.38 o 
   1   6  10     1654.65     1570.05     41.26 o 
   2   6  10      223.99      203.43     15.03 o 
   3   6  10        4.22       10.58      8.83 o 
   4   6  10       32.12       29.13      9.77 o 
   5   6  10        1.52        6.30     13.47 o 
   6   6  10      102.36      151.28     18.59 o 
   7   6  10        0.01       46.82     23.30 o 
  -9   7  10        2.84        0.00     18.94 o 
  -8   7  10        4.43       14.99     17.10 o 
  -7   7  10        4.60       39.61     19.70 o 
  -6   7  10      236.78      204.84     20.33 o 
  -5   7  10       83.05       99.75     19.17 o 
  -4   7  10      115.43      162.52     19.39 o 
  -3   7  10       67.38       75.99     15.15 o 
  -2   7  10      232.66      198.80     19.54 o 
  -1   7  10       24.76       39.62     11.21 o 
   0   7  10      245.22      194.64     17.88 o 
   1   7  10       27.18       33.95     11.76 o 
   2   7  10      749.95      718.44     30.04 o 
   3   7  10        1.60        9.94      9.49 o 
   4   7  10       90.83      140.27     14.57 o 
   5   7  10        0.20        7.01     11.78 o 
   6   7  10       20.07       56.20     16.08 o 
  -9   8  10       59.83       80.29     31.35 o 
  -8   8  10       29.05       12.07     23.09 o 
  -7   8  10       61.35       74.99     19.28 o 
  -6   8  10        6.62       16.20     15.25 o 
  -5   8  10       54.96       87.19     16.29 o 
  -4   8  10        4.22       15.94     13.13 o 
  -3   8  10        1.54       22.04     11.94 o 
  -2   8  10      133.02      144.56     17.54 o 
  -1   8  10      278.78      304.05     23.03 o 
   0   8  10       55.03       87.13     13.47 o 
   1   8  10       71.63       80.07     12.79 o 
   2   8  10      206.47      204.12     15.86 o 
   3   8  10      272.16      219.85     16.59 o 
   4   8  10      105.80      156.33     16.82 o 
   5   8  10       23.71       26.16     14.80 o 
   6   8  10       20.85       17.74     21.61 o 
  -8   9  10       15.48       15.36     19.24 o 
  -7   9  10       20.70       20.89     17.46 o 
  -6   9  10       46.67       78.06     16.85 o 
  -5   9  10        2.81       24.78     24.36 o 
  -4   9  10       27.39       37.73     27.33 o 
  -3   9  10       37.53       62.27     13.47 o 
  -2   9  10       41.12       56.44     14.30 o 
  -1   9  10      149.53      145.95     18.46 o 
   0   9  10       42.89       60.94     15.89 o 
   1   9  10       67.37      109.84     21.92 o 
   2   9  10      258.19      265.03     18.65 o 
   3   9  10       56.28       79.07     12.52 o 
   4   9  10       71.57       85.88     15.76 o 
   5   9  10       14.26        0.00     16.93 o 
  -7  10  10        0.02       47.74     17.00 o 
  -6  10  10        8.30       21.60     15.83 o 
  -5  10  10        3.03       39.44     15.65 o 
  -4  10  10        0.86       49.04     14.83 o 
  -3  10  10        6.50       17.10     14.13 o 
  -2  10  10        1.58       22.23     13.01 o 
  -1  10  10        1.50        6.26     11.68 o 
   0  10  10        0.02        0.00     13.57 o 
   1  10  10       37.42       44.26     18.01 o 
   2  10  10       11.34       26.90     14.53 o 
   3  10  10       92.11      103.69     15.55 o 
   4  10  10       34.13       51.18     13.93 o 
   5  10  10        0.47       35.29     32.94 o 
  -7  11  10        0.27        0.00     29.66 o 
  -6  11  10       15.43       19.45     18.76 o 
  -5  11  10       33.89       73.54     16.62 o 
  -4  11  10       33.97       41.39     26.48 o 
  -3  11  10       44.89       61.21     16.14 o 
  -2  11  10        6.78       33.73     16.08 o 
  -1  11  10        8.82       47.72     14.02 o 
   0  11  10      231.91      203.48     21.30 o 
   1  11  10       85.06       91.85     16.86 o 
   2  11  10      160.30      174.71     21.86 o 
   3  11  10       98.11      144.34     20.14 o 
   4  11  10       30.59       51.09     14.54 o 
  -5  12  10        5.74       15.60     22.98 o 
  -4  12  10      106.28      129.57     19.98 o 
  -3  12  10        0.31        6.02     26.48 o 
  -2  12  10       36.47      108.92     17.61 o 
  -1  12  10       65.91       94.49     17.86 o 
   0  12  10       16.12       32.96     33.26 o 
   1  12  10        8.35       14.40     20.87 o 
   2  12  10        0.27       16.40     23.20 o 
   3  12  10        0.53        9.18     14.33 o 
  -4  13  10       94.92      151.73     27.43 o 
  -3  13  10        0.38        0.00     37.60 o 
  -2  13  10        0.43       28.56     17.34 o 
  -1  13  10        1.37        0.00     16.76 o 
   0  13  10      127.81      150.01     19.40 o 
   1  13  10       19.99       57.42     19.91 o 
 -10   1  11        3.58        0.96     25.61 o 
  -9   1  11       13.89       43.38     21.64 o 
  -8   1  11       32.73       55.46     23.83 o 
  -7   1  11       57.26       87.30     14.99 o 
  -6   1  11      133.91      129.55     15.03 o 
  -5   1  11       75.11       87.11     10.87 o 
  -4   1  11      849.94      806.35     25.58 o 
  -3   1  11      617.73      595.45     21.31 o 
  -2   1  11       49.47       59.75     10.81 o 
  -1   1  11      487.59      492.80     19.43 o 
   0   1  11        2.79       14.23      6.64 o 
   1   1  11      315.02      311.65     15.23 o 
   2   1  11      290.74      299.85     15.04 o 
   3   1  11        0.13       27.82      7.35 o 
   4   1  11       84.40       64.66     11.35 o 
   5   1  11       70.46       94.68     13.46 o 
   6   1  11        0.02        0.00     15.83 o 
   7   1  11       96.66        0.00     45.97 o 
 -10   2  11        1.24       36.95     37.49 o 
  -9   2  11       16.49       31.71     21.40 o 
  -8   2  11       65.01       84.98     20.06 o 
  -7   2  11        3.04        0.00     11.86 o 
  -6   2  11      206.47      183.51     17.22 o 
  -5   2  11       87.85      115.24     13.09 o 
  -4   2  11      285.37      309.94     15.36 o 
  -3   2  11       41.53       57.05      6.74 o 
  -2   2  11     1543.18     1453.90     29.03 o 
  -1   2  11      754.19      760.67     33.41 o 
   0   2  11       24.90       46.28     14.37 o 
   1   2  11       32.71       55.65      9.08 o 
   2   2  11       13.97       24.43      9.64 o 
   3   2  11      234.43      236.91     18.17 o 
   4   2  11      248.92      215.66     17.39 o 
   5   2  11      148.18      128.08     13.98 o 
   6   2  11        1.14        9.48     14.52 o 
   7   2  11       10.61       63.76     19.91 o 
 -10   3  11       73.61       64.15     21.41 o 
  -9   3  11       27.03       55.82     21.00 o 
  -8   3  11       17.65       10.67     16.62 o 
  -7   3  11       22.55        6.85     28.17 o 
  -6   3  11      254.10      201.09     27.75 o 
  -5   3  11       93.13       95.49     29.02 o 
  -4   3  11      319.00      280.22     16.26 o 
  -3   3  11       22.75       50.45      9.11 o 
  -2   3  11      251.51      253.53     11.52 o 
  -1   3  11        0.02        5.85      6.62 o 
   0   3  11       92.15      121.30     14.60 o 
   1   3  11       65.15       81.63     13.59 o 
   2   3  11       83.01       91.43     14.16 o 
   3   3  11        9.27       13.99      9.80 o 
   4   3  11       98.31      104.43     14.44 o 
   5   3  11       47.39       20.22     16.50 o 
   6   3  11       36.88        2.28     11.90 o 
   7   3  11        2.98       22.24     22.88 o 
 -10   4  11        2.35       13.75     23.61 o 
  -9   4  11        0.65        0.06     18.16 o 
  -8   4  11       22.91       21.20     17.04 o 
  -7   4  11       47.16       50.43     15.93 o 
  -6   4  11      337.87      270.66     24.94 o 
  -5   4  11       37.07       53.29     14.62 o 
  -4   4  11      482.47      466.39     20.91 o 
  -3   4  11       66.54       64.78      8.19 o 
  -2   4  11      174.17      197.85     14.67 o 
  -1   4  11        3.65       12.50      6.76 o 
   0   4  11      609.53      599.98     22.68 o 
   1   4  11      779.60      787.94     26.67 o 
   2   4  11        1.49        0.00      9.51 o 
   3   4  11      743.90      720.36     34.29 o 
   4   4  11       52.73       50.23     11.40 o 
   5   4  11      173.88      200.70     18.02 o 
   6   4  11       62.34       41.99     18.54 o 
   7   4  11        0.59       57.41     22.03 o 
 -10   5  11       16.95        0.00     28.07 o 
  -9   5  11       11.21        3.85     20.41 o 
  -8   5  11       30.24       37.05     37.71 o 
  -7   5  11       26.26       24.80     31.56 o 
  -6   5  11      218.88      232.98     24.41 o 
  -5   5  11       42.68       27.33     10.90 o 
  -4   5  11      191.11      214.38     31.78 o 
  -3   5  11        1.31       15.01      8.51 o 
  -2   5  11      225.57      236.95     18.50 o 
  -1   5  11       50.33       48.56     10.30 o 
   0   5  11      113.85      133.58     13.72 o 
   1   5  11      809.45      768.06     27.37 o 
   2   5  11        0.06        0.00      7.59 o 
   3   5  11      195.79      188.25     17.37 o 
   4   5  11       87.28       89.03     17.24 o 
   5   5  11       92.75       97.61     17.17 o 
   6   5  11       12.89       11.14     16.95 o 
   7   5  11        0.12       25.42     23.09 o 
  -9   6  11       25.15       81.82     55.92 o 
  -8   6  11        1.75        8.12     19.38 o 
  -7   6  11        0.57        0.00     16.32 o 
  -6   6  11       68.11       47.24     21.82 o 
  -5   6  11      199.30      185.24     18.42 o 
  -4   6  11        8.44        4.08     10.46 o 
  -3   6  11      510.08      463.78     24.47 o 
  -2   6  11        0.12        5.21     10.18 o 
  -1   6  11        4.47       38.11      9.73 o 
   0   6  11       11.66       39.01     11.56 o 
   1   6  11       67.53       92.83     10.59 o 
   2   6  11      419.62      378.99     19.89 o 
   3   6  11       61.15       93.54     11.93 o 
   4   6  11        0.00       12.81     12.90 o 
   5   6  11        2.44       15.75     14.60 o 
   6   6  11        6.46       30.29     22.24 o 
  -9   7  11        0.23       33.66     19.98 o 
  -8   7  11       75.54       45.76     23.51 o 
  -7   7  11      187.70      209.51     35.38 o 
  -6   7  11      257.88      169.26     26.69 o 
  -5   7  11      114.80      153.28     19.21 o 
  -4   7  11       11.67       36.91     13.84 o 
  -3   7  11      396.77      402.75     26.48 o 
  -2   7  11        0.02       11.97     13.45 o 
  -1   7  11      625.76      558.92     40.14 o 
   0   7  11      139.97      132.54     16.94 o 
   1   7  11       38.29       54.72      9.51 o 
   2   7  11       46.70       75.01     11.05 o 
   3   7  11       12.20       35.94     12.87 o 
   4   7  11      236.40      175.83     24.47 o 
   5   7  11       63.19       47.36     26.90 o 
   6   7  11        0.21       26.27     25.21 o 
  -8   8  11        1.16       38.34     26.27 o 
  -7   8  11       53.27       39.28     17.10 o 
  -6   8  11       37.22       52.85     15.02 o 
  -5   8  11        0.31       44.08     14.44 o 
  -4   8  11      284.75      264.08     21.69 o 
  -3   8  11        2.98        0.24     11.52 o 
  -2   8  11       43.77       60.37     13.60 o 
  -1   8  11       38.39       63.71     23.41 o 
   0   8  11       76.53       92.86     14.02 o 
   1   8  11      174.18      166.03     14.73 o 
   2   8  11        0.84       15.73      9.86 o 
   3   8  11        1.81       11.08     11.45 o 
   4   8  11       30.04       24.97     14.39 o 
   5   8  11        1.31       10.76     13.22 o 
  -8   9  11        2.16        0.00     18.98 o 
  -7   9  11        6.21       22.40     17.91 o 
  -6   9  11       18.96       53.45     17.07 o 
  -5   9  11       31.71       64.69     28.81 o 
  -4   9  11        5.13        2.47     15.68 o 
  -3   9  11      444.76      376.61     41.41 o 
  -2   9  11       53.40       75.53     14.40 o 
  -1   9  11      122.43      151.73     19.46 o 
   0   9  11       11.61        0.00     12.20 o 
   1   9  11      192.47      211.42     18.95 o 
   2   9  11       34.13       49.45     11.53 o 
   3   9  11        7.15       15.54     11.31 o 
   4   9  11       38.06       47.00     13.14 o 
   5   9  11       99.61      109.20     19.35 o 
  -7  10  11        2.59       60.31     44.17 o 
  -6  10  11        0.72       19.98     26.37 o 
  -5  10  11       27.93       65.74     32.41 o 
  -4  10  11        0.22        0.00     22.03 o 
  -3  10  11       66.78       81.76     16.14 o 
  -2  10  11       23.58       72.18     30.72 o 
  -1  10  11       14.08       39.71     14.52 o 
   0  10  11       59.35       76.96     21.29 o 
   1  10  11       48.77       41.12     14.71 o 
   2  10  11        6.80        4.43     12.46 o 
   3  10  11       31.21       91.79     23.13 o 
   4  10  11        2.35       11.81     14.06 o 
  -6  11  11        0.04       58.91     33.36 o 
  -5  11  11       10.34       42.90     17.73 o 
  -4  11  11       48.87       38.33     27.22 o 
  -3  11  11       18.11       40.91     14.88 o 
  -2  11  11       18.07       16.84     16.03 o 
  -1  11  11       15.72       72.43     17.82 o 
   0  11  11       67.80       71.17     16.25 o 
   1  11  11       14.86        9.72     17.26 o 
   2  11  11        7.05       39.57     17.00 o 
   3  11  11        0.00        9.16     14.29 o 
  -5  12  11       27.33       49.43     32.94 o 
  -4  12  11        0.56       20.41     16.47 o 
  -3  12  11      101.14       53.38     23.73 o 
  -2  12  11        1.18       28.48     16.59 o 
  -1  12  11       15.30       15.98     15.27 o 
   0  12  11        1.83       53.38     25.63 o 
   1  12  11        6.42       25.90     16.92 o 
   2  12  11       74.64       86.31     18.95 o 
  -2  13  11        7.63       15.73     17.67 o 
  -1  13  11       78.64      122.62     24.15 o 
 -10   0  12       16.91       18.64     45.97 o 
  -9   0  12       69.62       88.55     23.09 o 
  -8   0  12      267.26      288.94     36.86 o 
  -7   0  12        1.90       13.35     15.68 o 
  -6   0  12     1148.36     1143.49     66.73 o 
  -5   0  12      941.27      887.50     39.91 o 
  -4   0  12       64.14       70.59     13.13 o 
  -3   0  12      104.57      110.60     13.75 o 
  -2   0  12      172.43      226.35     18.24 o 
  -1   0  12      283.47      281.27     21.04 o 
   0   0  12        7.21       15.01     26.80 o 
   1   0  12      135.50      156.83     16.17 o 
   2   0  12      774.85      752.13     35.94 o 
   3   0  12      166.21      146.61     14.65 o 
   4   0  12        7.81       24.57     20.34 o 
   5   0  12       34.76       44.27     25.63 o 
   7   0  12      136.21       19.49     34.74 o 
 -10   1  12       16.93        3.39     37.07 o 
  -9   1  12        1.65       26.06     21.61 o 
  -8   1  12       49.55       42.30     15.25 o 
  -7   1  12       70.65       51.20     18.64 o 
  -6   1  12     2075.84     1876.70     63.13 o 
  -5   1  12      204.54      168.79     13.01 o 
  -4   1  12      307.61      298.20     15.40 o 
  -3   1  12      165.94      161.44     11.03 o 
  -2   1  12      115.40      112.86      9.81 o 
  -1   1  12      110.30      108.96      9.70 o 
   0   1  12      126.77      127.61     10.32 o 
   1   1  12       93.64      102.58     12.90 o 
   2   1  12       56.50       50.00     11.04 o 
   3   1  12       39.00       36.79      9.93 o 
   4   1  12       41.74       32.45     15.65 o 
   5   1  12       32.95       43.67     36.65 o 
   6   1  12       20.43        0.00     17.67 o 
 -10   2  12        0.13       34.51     22.24 o 
  -9   2  12       11.21       33.48     20.85 o 
  -8   2  12       34.20       78.38     21.40 o 
  -7   2  12      175.88      165.49     16.55 o 
  -6   2  12        0.51        0.70     11.25 o 
  -5   2  12      212.90      210.09     15.15 o 
  -4   2  12      392.18      399.14     18.04 o 
  -3   2  12       32.58       39.60      9.64 o 
  -2   2  12        0.55       11.33      7.15 o 
  -1   2  12      116.86      135.45     11.25 o 
   0   2  12      416.57      386.98     17.60 o 
   1   2  12       41.76       59.05     10.73 o 
   2   2  12      160.07      158.59     14.32 o 
   3   2  12      105.01       98.35     21.53 o 
   4   2  12       19.89       23.05     11.09 o 
   5   2  12       15.82       28.70     12.21 o 
   6   2  12       74.34       37.52     22.32 o 
   7   2  12       78.64        4.24     34.74 o 
 -10   3  12       12.21       18.97     23.12 o 
  -9   3  12       15.05       20.76     20.15 o 
  -8   3  12       40.00       71.76     23.09 o 
  -7   3  12        0.08       18.24     12.35 o 
  -6   3  12       89.18      117.51     28.07 o 
  -5   3  12        5.30       15.14     16.73 o 
  -4   3  12      250.37      257.55     13.75 o 
  -3   3  12        7.02       12.34      7.03 o 
  -2   3  12      262.82      250.31     14.30 o 
  -1   3  12        0.16       17.34      9.15 o 
   0   3  12        4.48       11.84     10.08 o 
   1   3  12      177.75      187.87     15.97 o 
   2   3  12        2.36       25.77     10.52 o 
   3   3  12       10.06        7.02     10.31 o 
   4   3  12      544.29      483.02     27.84 o 
   5   3  12      228.86      193.93     18.16 o 
   6   3  12       67.05        0.00     19.47 o 
  -9   4  12        0.00        0.00     19.11 o 
  -8   4  12        0.45        9.49     18.57 o 
  -7   4  12       39.22       12.10     41.63 o 
  -6   4  12      132.21      136.21     28.39 o 
  -5   4  12      184.57      185.13     17.51 o 
  -4   4  12        3.55        7.73      7.78 o 
  -3   4  12        4.17        0.36      7.87 o 
  -2   4  12        1.67        0.00      7.24 o 
  -1   4  12      190.74      191.56     17.00 o 
   0   4  12       41.36       72.18     12.94 o 
   1   4  12      111.02      128.74     14.89 o 
   2   4  12       94.55      131.67     14.30 o 
   3   4  12       44.49       35.59     10.17 o 
   4   4  12        2.29        0.00     11.27 o 
   5   4  12      117.58      104.46     17.17 o 
   6   4  12        6.23        0.00     21.95 o 
  -9   5  12        2.41       21.99     34.64 o 
  -8   5  12       41.09       75.94     20.76 o 
  -7   5  12        6.36       21.58     17.32 o 
  -6   5  12       85.85      100.83     23.30 o 
  -5   5  12       56.93       86.02     18.64 o 
  -4   5  12        1.04        0.00     10.62 o 
  -3   5  12        2.49       13.21     14.95 o 
  -2   5  12      276.13      274.99     18.01 o 
  -1   5  12      207.48      208.41     14.46 o 
   0   5  12        5.80        0.00      9.63 o 
   1   5  12       33.19       52.15     11.17 o 
   2   5  12       81.22       93.74     18.05 o 
   3   5  12      963.63      955.15     41.83 o 
   4   5  12       40.14       47.38     14.00 o 
   5   5  12       87.87       82.97     15.34 o 
   6   5  12        1.30       55.50     23.09 o 
  -9   6  12       47.73       59.23     24.28 o 
  -8   6  12        6.31       15.68     23.09 o 
  -7   6  12        1.52        0.00     22.24 o 
  -6   6  12      160.33      168.24     18.12 o 
  -5   6  12      395.82      368.08     25.07 o 
  -4   6  12       97.59      100.12     14.66 o 
  -3   6  12        0.24       24.37     11.45 o 
  -2   6  12       98.65       70.08     14.25 o 
  -1   6  12      127.82      114.41     12.54 o 
   0   6  12        2.07        4.60     10.17 o 
   1   6  12       21.45        9.29     10.79 o 
   2   6  12        2.72       32.82     11.71 o 
   3   6  12       21.70       32.06     12.06 o 
   4   6  12        6.96       19.96     24.04 o 
   5   6  12       46.03       76.92     43.53 o 
   6   6  12        2.22       31.35     24.57 o 
  -8   7  12        8.41        0.00     27.33 o 
  -7   7  12        2.23        2.76     27.86 o 
  -6   7  12       19.59       25.82     14.66 o 
  -5   7  12        9.02       11.02     19.49 o 
  -4   7  12      124.48      181.03     20.98 o 
  -3   7  12       60.75       72.44     13.98 o 
  -2   7  12       76.54       96.24     14.05 o 
  -1   7  12       32.90       37.26     11.06 o 
   0   7  12        8.81        6.79     11.28 o 
   1   7  12       93.31      119.87     13.48 o 
   2   7  12       10.07        0.00     28.70 o 
   3   7  12       13.00       33.07     15.03 o 
   4   7  12       26.06        4.64     14.30 o 
   5   7  12        2.77        0.00     16.28 o 
  -8   8  12        0.02       30.47     20.96 o 
  -7   8  12       21.18       69.55     41.63 o 
  -6   8  12       54.38       57.11     17.33 o 
  -5   8  12        0.08        0.00     15.24 o 
  -4   8  12      428.55      369.59     26.43 o 
  -3   8  12       81.33       72.39     16.35 o 
  -2   8  12      284.17      243.14     21.91 o 
  -1   8  12        0.03        0.00     14.83 o 
   0   8  12       92.58      150.04     18.31 o 
   1   8  12       68.52      119.28     19.49 o 
   2   8  12        1.51        9.69     10.95 o 
   3   8  12       22.49       42.15     14.98 o 
   4   8  12        3.04        0.00     16.39 o 
   5   8  12       94.77       77.81     66.62 o 
  -7   9  12       68.58       73.66     20.06 o 
  -6   9  12        4.75       27.89     16.20 o 
  -5   9  12       28.39       34.59     16.25 o 
  -4   9  12      175.35      122.02     28.60 o 
  -3   9  12        0.75        0.00     13.48 o 
  -2   9  12      157.00      150.59     19.13 o 
  -1   9  12       15.03       57.40     14.93 o 
   0   9  12        4.66       16.62     12.96 o 
   1   9  12       54.09       61.80     12.94 o 
   2   9  12       43.72       66.32     12.64 o 
   3   9  12       25.51       49.64     22.44 o 
   4   9  12       20.28       73.80     17.99 o 
  -6  10  12        7.71       32.14     18.96 o 
  -5  10  12        2.75        2.88     33.26 o 
  -4  10  12        0.59        1.84     15.04 o 
  -3  10  12       14.44       67.98     15.44 o 
  -2  10  12       29.20       27.92     17.48 o 
  -1  10  12       37.41       83.98     16.40 o 
   0  10  12        9.24       30.46     15.80 o 
   1  10  12       65.89       46.02     18.11 o 
   2  10  12        0.05        0.00     12.70 o 
   3  10  12        0.03       19.58     13.83 o 
  -5  11  12       11.76       71.64     19.84 o 
  -4  11  12       24.74       34.43     17.45 o 
  -3  11  12       13.63       50.10     27.75 o 
  -2  11  12       18.98       44.22     17.04 o 
  -1  11  12       50.29       81.28     16.08 o 
   0  11  12        1.47       27.61     21.61 o 
   1  11  12       64.89      131.40     18.33 o 
   2  11  12      101.45       93.75     16.80 o 
  -3  12  12        0.31       21.97     32.41 o 
  -2  12  12        4.37       37.17     44.70 o 
  -1  12  12        4.64       23.28     34.32 o 
   0  12  12       40.82       82.84     45.54 o 
 -10   1  13       19.69        5.26     25.94 o 
  -9   1  13        4.78        0.00     16.54 o 
  -8   1  13       39.00       16.90     15.48 o 
  -7   1  13       25.11       40.83     28.92 o 
  -6   1  13       41.28       67.70     12.41 o 
  -5   1  13        4.42        4.55      8.88 o 
  -4   1  13      343.65      335.95     16.55 o 
  -3   1  13       63.12       58.56      8.56 o 
  -2   1  13       15.03       13.56      7.39 o 
  -1   1  13       37.84       45.95      7.97 o 
   0   1  13      265.47      284.46     14.96 o 
   1   1  13      276.92      257.95     18.30 o 
   2   1  13       30.62       55.01     14.71 o 
   3   1  13      173.93      176.48     15.60 o 
   4   1  13        9.98       24.83     20.08 o 
   5   1  13        6.06        0.00     23.73 o 
   6   1  13      107.24        9.92     34.95 o 
  -9   2  13       45.68        0.00     26.90 o 
  -8   2  13       80.85       87.31     30.08 o 
  -7   2  13       12.87       42.76     19.07 o 
  -6   2  13        2.73        7.14     12.26 o 
  -5   2  13       41.02       42.68      9.26 o 
  -4   2  13      389.00      372.78     17.40 o 
  -3   2  13       38.34       48.38      7.99 o 
  -2   2  13     1329.51     1337.89     35.73 o 
  -1   2  13        1.02       10.12     10.44 o 
   0   2  13        4.21       14.98     12.96 o 
   1   2  13       10.51       26.88      9.51 o 
   2   2  13       53.02       48.02     13.47 o 
   3   2  13      402.94      400.06     24.58 o 
   4   2  13      178.01      160.37     16.12 o 
   5   2  13       29.64       27.03     31.78 o 
   6   2  13       39.25        0.00     25.63 o 
  -9   3  13       13.15        2.66     22.57 o 
  -8   3  13       43.86       51.02     20.49 o 
  -7   3  13        0.69        0.00     13.10 o 
  -6   3  13      141.30      134.94     16.40 o 
  -5   3  13       32.27       33.25      9.82 o 
  -4   3  13       51.61       58.41     14.77 o 
  -3   3  13      169.07      148.01     10.78 o 
  -2   3  13      113.53      125.86     13.51 o 
  -1   3  13       78.67       93.98     13.90 o 
   0   3  13       25.43       20.17     10.74 o 
   1   3  13       12.46       14.44      9.82 o 
   2   3  13        2.44        6.21     11.27 o 
   3   3  13        0.97        6.73     11.65 o 
   4   3  13       21.21       13.18     14.64 o 
   5   3  13        3.07        0.00     15.89 o 
   6   3  13       11.06        0.00     22.94 o 
  -9   4  13        9.29        0.00     21.44 o 
  -8   4  13        1.40        0.00     19.38 o 
  -7   4  13        5.81        0.00     21.71 o 
  -6   4  13        1.04        0.00     17.69 o 
  -5   4  13       87.02       98.58     19.70 o 
  -4   4  13       27.20       59.19     12.36 o 
  -3   4  13      318.63      293.45     20.55 o 
  -2   4  13       89.77       94.19     16.61 o 
  -1   4  13      546.00      552.37     33.33 o 
   0   4  13      170.45      140.76     15.16 o 
   1   4  13        2.31       13.03     10.76 o 
   2   4  13      116.53      152.10     15.40 o 
   3   4  13        2.07       16.67     12.08 o 
   4   4  13      326.75      280.46     23.92 o 
   5   4  13       37.61        0.00     15.27 o 
   6   4  13        1.95       46.39     22.88 o 
  -9   5  13        0.35        4.09     42.16 o 
  -8   5  13       21.96       29.78     28.81 o 
  -7   5  13      139.43      146.80     23.51 o 
  -6   5  13       59.14       77.34     17.66 o 
  -5   5  13      165.44      153.86     18.56 o 
  -4   5  13       53.63       51.69     13.48 o 
  -3   5  13        5.60       28.88     13.79 o 
  -2   5  13       19.01       12.17     10.50 o 
  -1   5  13       14.01       15.11     13.80 o 
   0   5  13      168.21      139.07     15.57 o 
   1   5  13        0.41       10.99     10.68 o 
   2   5  13      241.05      220.71     21.27 o 
   3   5  13      176.18      179.07     18.96 o 
   4   5  13      142.62      139.04     18.23 o 
   5   5  13        4.38        0.00     35.06 o 
  -8   6  13        8.37       35.59     24.36 o 
  -7   6  13      140.16      161.88     43.53 o 
  -6   6  13       36.34       44.06     25.21 o 
  -5   6  13        5.17        6.92     13.70 o 
  -4   6  13      223.22      194.31     18.78 o 
  -3   6  13        2.61       10.78     11.12 o 
  -2   6  13       61.23       72.38     17.97 o 
  -1   6  13       40.20       73.17     13.76 o 
   0   6  13        0.23       11.23     11.03 o 
   1   6  13      450.22      457.80     27.68 o 
   2   6  13      134.33      124.31     17.28 o 
   3   6  13       27.88       16.20     14.41 o 
   4   6  13       27.69        6.69     24.34 o 
   5   6  13       25.26       13.19     16.73 o 
  -8   7  13        0.47        0.06     20.69 o 
  -7   7  13        2.45       24.28     34.64 o 
  -6   7  13        1.65       16.63     16.39 o 
  -5   7  13        6.32       28.87     17.90 o 
  -4   7  13       14.48       39.12     13.36 o 
  -3   7  13        2.48        5.21     12.64 o 
  -2   7  13       92.08      142.01     16.45 o 
  -1   7  13       14.95       16.09     18.07 o 
   0   7  13      123.99      163.23     18.82 o 
   1   7  13       64.28       64.24     16.79 o 
   2   7  13       62.79      111.06     16.89 o 
   3   7  13      138.53      165.83     34.53 o 
   4   7  13        2.69       10.63     26.16 o 
  -7   8  13        2.32       33.59     18.46 o 
  -6   8  13       46.71       57.08     21.08 o 
  -5   8  13        9.65       71.98     28.28 o 
  -4   8  13       21.39       26.01     25.42 o 
  -3   8  13       13.99       29.73     13.83 o 
  -2   8  13       22.76       27.52     14.80 o 
  -1   8  13        2.52       29.85     24.15 o 
   0   8  13        4.72        0.00     11.29 o 
   1   8  13        1.60       26.83     15.20 o 
   2   8  13       19.15       17.16     13.78 o 
   3   8  13       13.12       12.66     20.34 o 
   4   8  13       25.04       18.96     21.08 o 
  -7   9  13        0.30       66.77     21.83 o 
  -6   9  13       19.01       10.54     25.63 o 
  -5   9  13       22.41       68.59     30.72 o 
  -4   9  13       11.89        4.66     14.58 o 
  -3   9  13       12.19       16.97     18.22 o 
  -2   9  13        0.41       41.77     17.05 o 
  -1   9  13       33.04       71.88     29.87 o 
   0   9  13       13.42       34.82     11.74 o 
   1   9  13       30.80       50.49     12.71 o 
   2   9  13       56.92       60.80     24.15 o 
   3   9  13       12.91       29.89     20.02 o 
  -6  10  13        1.58       32.15     20.97 o 
  -5  10  13        3.38        3.22     18.96 o 
  -4  10  13      251.06      283.58     56.88 o 
  -3  10  13        0.65       33.05     16.93 o 
  -2  10  13       53.76       73.96     34.74 o 
  -1  10  13       27.26       94.34     25.00 o 
   0  10  13      123.03      132.07     18.18 o 
   1  10  13       46.27       57.23     14.33 o 
   2  10  13        5.21       26.81     23.62 o 
  -4  11  13        2.16        6.42     18.32 o 
  -3  11  13        3.64        2.86     19.91 o 
  -2  11  13        0.57       50.74     16.61 o 
  -1  11  13      106.22      100.29     19.09 o 
   0  11  13       10.52       29.46     17.49 o 
   1  11  13       22.17       43.89     17.34 o 
  -9   0  14        0.19        0.00     26.27 o 
  -8   0  14        1.98        0.00     20.76 o 
  -7   0  14       23.28       19.07     20.12 o 
  -6   0  14       88.74       94.90     23.51 o 
  -5   0  14      135.41       88.34     19.70 o 
  -4   0  14       68.75      104.81     15.28 o 
  -3   0  14        0.56       22.98     13.03 o 
  -2   0  14       18.06       12.94     10.86 o 
  -1   0  14       19.85       50.59     12.05 o 
   0   0  14        0.36       20.59     22.88 o 
   1   0  14     1132.21     1158.75     48.52 o 
   2   0  14       51.22       58.25     23.51 o 
   3   0  14      117.29      109.73     31.56 o 
   4   0  14       40.65       43.00     29.02 o 
   5   0  14       67.88       14.83     26.06 o 
  -9   1  14        2.67       25.89     18.81 o 
  -8   1  14       22.43       19.98     16.40 o 
  -7   1  14      113.99      166.02     18.15 o 
  -6   1  14      127.17      124.89     14.08 o 
  -5   1  14       18.23       25.91      9.75 o 
  -4   1  14        0.28       11.08      8.00 o 
  -3   1  14        0.03        0.00      8.56 o 
  -2   1  14       14.82       16.09      8.15 o 
  -1   1  14        2.90        5.47      9.31 o 
   0   1  14       11.85       30.92     10.69 o 
   1   1  14        1.72        0.00      9.82 o 
   2   1  14        2.39        5.48     11.14 o 
   3   1  14       25.30       35.44     24.26 o 
   4   1  14        4.66        0.00     16.58 o 
   5   1  14        0.45        0.00     17.39 o 
  -9   2  14        0.01        0.00     22.10 o 
  -8   2  14        5.73       31.01     37.28 o 
  -7   2  14       59.68       73.08     20.97 o 
  -6   2  14        4.37       13.32     12.96 o 
  -5   2  14      191.02      170.77     13.80 o 
  -4   2  14      338.94      285.55     15.71 o 
  -3   2  14        1.73       12.89      8.06 o 
  -2   2  14      434.78      411.81     24.18 o 
  -1   2  14      149.97      136.66     14.67 o 
   0   2  14       60.90       69.21     11.78 o 
   1   2  14       13.81       30.27     10.62 o 
   2   2  14       39.64       51.70     12.17 o 
   3   2  14       23.22       11.09     11.41 o 
   4   2  14        0.85        0.00     15.46 o 
   5   2  14       35.61        0.00     20.76 o 
  -9   3  14       72.83      187.47     51.05 o 
  -8   3  14        1.26        0.00     21.29 o 
  -7   3  14        0.42        5.28     14.75 o 
  -6   3  14       30.83       35.46     17.79 o 
  -5   3  14        3.27        7.70     14.91 o 
  -4   3  14        8.45       33.52     12.12 o 
  -3   3  14      454.09      457.54     25.03 o 
  -2   3  14      246.25      239.00     18.42 o 
  -1   3  14      601.39      576.45     30.15 o 
   0   3  14      361.66      337.90     21.79 o 
   1   3  14       60.53       56.82     15.44 o 
   2   3  14       33.51       54.34     19.30 o 
   3   3  14        5.43       15.78     12.34 o 
   4   3  14      220.87      199.74     17.82 o 
   5   3  14        0.18        0.00     20.89 o 
  -9   4  14       19.50       37.72     22.89 o 
  -8   4  14        0.75       14.41     47.03 o 
  -7   4  14        0.01       22.45     21.61 o 
  -6   4  14        0.29       16.42     14.00 o 
  -5   4  14      259.33      269.73     23.40 o 
  -4   4  14      241.55      247.32     21.31 o 
  -3   4  14       57.05       82.78     18.21 o 
  -2   4  14       71.05       57.99     12.78 o 
  -1   4  14       60.87       50.28     12.15 o 
   0   4  14        0.02        4.00     16.22 o 
   1   4  14       16.51       16.58     16.29 o 
   2   4  14        6.37        0.00     12.63 o 
   3   4  14       18.91       19.73     13.38 o 
   4   4  14       45.97       13.84     18.98 o 
   5   4  14       35.95        0.00     25.49 o 
  -8   5  14       11.68       13.56     27.33 o 
  -7   5  14      125.02      124.98     28.60 o 
  -6   5  14       14.90       48.93     20.34 o 
  -5   5  14        8.35       57.62     22.45 o 
  -4   5  14      157.27      169.09     19.62 o 
  -3   5  14       11.81       14.19     13.03 o 
  -2   5  14       10.96        7.56     11.55 o 
  -1   5  14       44.51       46.49     16.15 o 
   0   5  14       50.88       79.01     14.37 o 
   1   5  14      219.24      201.95     18.11 o 
   2   5  14       26.69       20.70     14.69 o 
   3   5  14       62.44       63.43     20.39 o 
   4   5  14       48.32       50.25     15.12 o 
  -8   6  14        0.16        7.20     29.23 o 
  -7   6  14        8.05       36.85     27.11 o 
  -6   6  14      207.50      213.41     22.15 o 
  -5   6  14      127.86      145.11     26.27 o 
  -4   6  14       96.35      158.03     26.69 o 
  -3   6  14       12.92       52.55     14.86 o 
  -2   6  14       49.65       50.61     13.25 o 
  -1   6  14        6.28        0.00     16.71 o 
   0   6  14       74.48       81.72     16.84 o 
   1   6  14       14.63       16.31     13.13 o 
   2   6  14       58.20       54.62     15.09 o 
   3   6  14        0.75        0.00     13.25 o 
   4   6  14        0.68        0.00     15.44 o 
  -7   7  14        4.98       82.02     20.55 o 
  -6   7  14        0.63        0.00     16.38 o 
  -5   7  14      122.86      151.32     25.63 o 
  -4   7  14       90.38      131.97     26.48 o 
  -3   7  14      192.41      190.86     32.41 o 
  -2   7  14        5.02       31.21     13.50 o 
  -1   7  14        8.75        4.80     18.01 o 
   0   7  14       14.45       19.95     13.89 o 
   1   7  14      133.28      142.92     16.33 o 
   2   7  14       18.47       41.85     15.34 o 
   3   7  14        3.34        0.00     15.23 o 
  -7   8  14       10.98       71.81     21.64 o 
  -6   8  14        1.24       16.03     60.48 o 
  -5   8  14       78.73      123.57     22.24 o 
  -4   8  14       29.98       51.46     15.39 o 
  -3   8  14      108.15      125.07     35.38 o 
  -2   8  14       39.65       37.07     21.40 o 
  -1   8  14       30.13       63.20     37.60 o 
   0   8  14       50.38       61.00     18.32 o 
   1   8  14        0.18       49.94     26.16 o 
   2   8  14       72.87       76.99     26.48 o 
   3   8  14       49.15       60.20     17.00 o 
  -6   9  14        1.19       49.21     18.74 o 
  -5   9  14        7.92       38.54     20.22 o 
  -4   9  14        0.48       54.26     18.01 o 
  -3   9  14       22.68       55.22     23.30 o 
  -2   9  14       11.04        0.00     15.48 o 
  -1   9  14        4.57       26.00     21.18 o 
   0   9  14       15.54       47.44     23.73 o 
   1   9  14       28.69       57.92     26.80 o 
   2   9  14        5.21       23.51     27.11 o 
  -4  10  14        0.00       45.16     17.65 o 
  -3  10  14       78.84       52.12     17.15 o 
  -2  10  14        2.61        6.14     18.21 o 
  -1  10  14       22.33       23.18     17.78 o 
   0  10  14       26.90       59.66     18.10 o 
   1  10  14        4.14       22.72     17.97 o 
  -8   1  15       11.06       12.01     17.52 o 
  -7   1  15       10.61       44.43     26.59 o 
  -6   1  15       30.58       45.73     14.56 o 
  -5   1  15        9.90       15.04     12.88 o 
  -4   1  15       79.11      108.21     11.50 o 
  -3   1  15       31.09       28.86      9.38 o 
  -2   1  15       26.32       50.21      9.67 o 
  -1   1  15        1.46        0.00     12.19 o 
   0   1  15       63.03       98.54     19.88 o 
   1   1  15       72.75      100.96     14.54 o 
   2   1  15      215.72      174.52     24.54 o 
   3   1  15      166.62      115.22     22.65 o 
   4   1  15        2.21        0.00     22.03 o 
  -8   2  15        6.12       19.91     16.48 o 
  -7   2  15        3.71       18.63     15.80 o 
  -6   2  15      151.44      141.34     18.32 o 
  -5   2  15       18.79       18.48     10.86 o 
  -4   2  15       70.42       64.72     11.19 o 
  -3   2  15       10.49       12.80     11.30 o 
  -2   2  15       32.46       27.94     11.17 o 
  -1   2  15      110.27      121.23     15.11 o 
   0   2  15       29.99       32.36     12.42 o 
   1   2  15       97.60      118.04     15.64 o 
   2   2  15        1.17        9.17     12.56 o 
   3   2  15       42.91       26.56     21.08 o 
   4   2  15       10.83        0.00     19.03 o 
  -8   3  15       22.52       26.69     26.48 o 
  -7   3  15       29.40       23.78     23.30 o 
  -6   3  15        3.16        7.27     13.84 o 
  -5   3  15       26.66       64.61     15.20 o 
  -4   3  15       10.02        9.76     22.14 o 
  -3   3  15       42.04       61.96     12.49 o 
  -2   3  15        8.86       16.21     11.18 o 
  -1   3  15        0.04       13.42     11.82 o 
   0   3  15        3.21        0.00     11.50 o 
   1   3  15       75.19       80.37     13.49 o 
   2   3  15        0.23        3.27     13.04 o 
   3   3  15        4.06        0.00     19.34 o 
   4   3  15       48.19       22.01     21.12 o 
  -8   4  15       12.11       26.69     27.54 o 
  -7   4  15        0.03        0.00     25.63 o 
  -6   4  15       13.31        0.00     22.88 o 
  -5   4  15        2.36       39.86     15.33 o 
  -4   4  15        2.76        0.00     21.29 o 
  -3   4  15      177.27      177.36     19.31 o 
  -2   4  15        6.98        0.00     12.36 o 
  -1   4  15      353.86      319.54     30.29 o 
   0   4  15       17.56       36.52     12.69 o 
   1   4  15      116.80      120.72     16.55 o 
   2   4  15        0.05        9.45     23.49 o 
   3   4  15        0.02        0.00     13.49 o 
   4   4  15       18.34       21.57     20.26 o 
  -8   5  15        0.16        7.63     29.66 o 
  -7   5  15      171.11      167.56     30.50 o 
  -6   5  15      171.60      196.98     21.98 o 
  -5   5  15       65.33      109.38     17.82 o 
  -4   5  15        2.34       34.72     16.16 o 
  -3   5  15        0.18       18.80     14.68 o 
  -2   5  15        1.70       17.59     13.02 o 
  -1   5  15      202.34      224.44     28.93 o 
   0   5  15      114.96      112.31     17.37 o 
   1   5  15      444.73      419.11     26.13 o 
   2   5  15        0.26        0.00     14.27 o 
   3   5  15        7.50        0.00     15.71 o 
  -7   6  15        1.15        0.00     27.33 o 
  -6   6  15        0.36        6.78     25.63 o 
  -5   6  15       21.51       51.90     24.78 o 
  -4   6  15       28.54       75.24     16.63 o 
  -3   6  15        7.10       46.02     17.26 o 
  -2   6  15       29.42       34.40     14.38 o 
  -1   6  15        4.04       16.04     13.61 o 
   0   6  15       73.54       74.73     19.71 o 
   1   6  15       32.61       34.84     14.48 o 
   2   6  15      124.09      116.25     15.86 o 
   3   6  15       54.96       61.14     16.18 o 
  -6   7  15        4.24       66.52     28.60 o 
  -5   7  15       16.33       15.89     24.78 o 
  -4   7  15        0.32       14.19     20.34 o 
  -3   7  15        4.77       29.21     17.00 o 
  -2   7  15        0.25       11.47     14.32 o 
  -1   7  15        9.64       10.81     25.16 o 
   0   7  15        0.24        0.00     13.86 o 
   1   7  15        0.02       17.67     15.36 o 
   2   7  15       84.70      106.60     18.09 o 
  -6   8  15       33.06       59.74     26.90 o 
  -5   8  15       46.88       36.86     24.36 o 
  -4   8  15        3.32       18.22     22.88 o 
  -3   8  15        0.70        0.64     21.61 o 
  -2   8  15       10.72       53.46     16.65 o 
  -1   8  15        2.90       36.10     27.86 o 
   0   8  15        4.00       22.33     18.27 o 
   1   8  15        3.99       31.21     27.01 o 
   2   8  15        0.01       31.01     17.81 o 
  -4   9  15       32.31        0.00     26.06 o 
  -3   9  15        0.01        0.00     27.54 o 
  -2   9  15       39.25       54.67     23.51 o 
  -1   9  15       55.45       69.84     20.74 o 
   0   9  15        3.74       24.47     22.98 o 
  -8   0  16       67.09       44.91     26.90 o 
  -7   0  16       83.75       49.15     23.94 o 
  -6   0  16      269.91      211.84     27.54 o 
  -5   0  16      213.74      201.46     27.33 o 
  -4   0  16       25.02       16.70     27.22 o 
  -3   0  16      152.19      162.92     19.66 o 
  -2   0  16        1.21       16.61     14.68 o 
  -1   0  16        1.27       18.01     22.67 o 
   0   0  16      124.67      172.01     37.07 o 
   1   0  16       57.87       55.92     28.17 o 
   2   0  16      107.64      122.86     37.28 o 
   3   0  16       12.72        0.00     24.78 o 
  -8   1  16        2.16       35.08     18.95 o 
  -7   1  16       33.09       25.34     16.70 o 
  -6   1  16       27.49       34.95     16.31 o 
  -5   1  16        0.91       12.76     14.37 o 
  -4   1  16       59.17       58.26     11.91 o 
  -3   1  16        1.34        0.00     11.59 o 
  -2   1  16        1.96       11.24     11.67 o 
  -1   1  16        1.41        1.43     11.98 o 
   0   1  16      177.04      182.98     17.32 o 
   1   1  16       49.57      118.31     22.71 o 
   2   1  16        0.76       40.61     19.63 o 
   3   1  16        2.64        0.00     27.96 o 
  -8   2  16        1.56        0.00     18.93 o 
  -7   2  16       28.84       45.57     17.28 o 
  -6   2  16      160.53      155.17     18.56 o 
  -5   2  16        6.61        7.15     14.84 o 
  -4   2  16        3.43        0.00     15.12 o 
  -3   2  16        3.34        0.00     11.52 o 
  -2   2  16        2.79        0.00     11.59 o 
  -1   2  16        6.52       32.77     11.99 o 
   0   2  16      106.34       89.47     15.24 o 
   1   2  16       17.24        8.05     13.56 o 
   2   2  16        6.99        0.00     18.05 o 
   3   2  16        2.60        3.60     27.11 o 
  -7   3  16        4.39        0.00     26.48 o 
  -6   3  16       39.04       64.61     23.94 o 
  -5   3  16        4.54        0.62     20.44 o 
  -4   3  16       57.35       73.51     15.68 o 
  -3   3  16      121.74      102.73     21.64 o 
  -2   3  16        0.71       24.36     12.91 o 
  -1   3  16      118.64      107.82     20.78 o 
   0   3  16        4.41       11.92     13.49 o 
   1   3  16       20.07       25.32     13.39 o 
   2   3  16       36.00       19.45     14.63 o 
   3   3  16        0.01       11.08     15.30 o 
  -7   4  16       60.89       28.60     26.27 o 
  -6   4  16       37.36       58.25     25.84 o 
  -5   4  16        1.11       25.49     15.65 o 
  -4   4  16        8.95       51.78     16.55 o 
  -3   4  16        2.32        0.00     12.07 o 
  -2   4  16       33.85       60.78     14.25 o 
  -1   4  16       63.28       88.22     19.80 o 
   0   4  16        4.98        0.00     15.23 o 
   1   4  16       31.29       20.63     16.25 o 
   2   4  16        0.01        4.55     15.05 o 
   3   4  16        0.90        0.00     28.92 o 
  -7   5  16        0.60       19.49     30.29 o 
  -6   5  16       54.68       81.79     19.26 o 
  -5   5  16       40.03       51.34     16.70 o 
  -4   5  16      187.81      209.91     24.39 o 
  -3   5  16        0.07       49.31     16.34 o 
  -2   5  16       14.81       16.57     17.14 o 
  -1   5  16       62.31       44.59     15.52 o 
   0   5  16       56.46       67.40     16.26 o 
   1   5  16      190.67      185.40     22.37 o 
   2   5  16        4.18       27.62     16.34 o 
  -6   6  16       21.46       59.50     25.42 o 
  -5   6  16       18.86       55.82     19.38 o 
  -4   6  16       66.79       90.36     19.09 o 
  -3   6  16        7.54       12.29     15.04 o 
  -2   6  16       55.51       65.78     15.72 o 
  -1   6  16        7.74       14.68     14.82 o 
   0   6  16       19.09       32.96     16.37 o 
   1   6  16       31.55       22.39     28.63 o 
   2   6  16       80.24      112.00     27.63 o 
  -5   7  16       11.58       30.46     19.62 o 
  -4   7  16       46.03       66.93     42.26 o 
  -3   7  16       32.19       82.64     19.47 o 
  -2   7  16        3.50       24.91     18.86 o 
  -1   7  16        0.75        7.67     17.43 o 
   0   7  16        0.00       25.68     25.48 o 
   1   7  16        3.61       31.32     17.16 o 
  -4   8  16       11.83       23.18     18.11 o 
  -3   8  16        3.65        0.00     18.22 o 
  -2   8  16        9.37       30.34     41.20 o 
  -1   8  16        0.00       63.32     20.44 o 
   0   8  16        0.05       13.20     18.28 o 
  -7   1  17       31.40       25.88     18.27 o 
  -6   1  17        1.28       14.81     16.70 o 
  -5   1  17       12.03       11.02     22.24 o 
  -4   1  17       14.63        5.42     16.31 o 
  -3   1  17       54.12       61.18     17.92 o 
  -2   1  17       61.11       62.72     13.90 o 
  -1   1  17        2.26       28.32     18.96 o 
   0   1  17       43.50       24.87     17.97 o 
   1   1  17      195.48      159.42     27.53 o 
   2   1  17      210.64      198.65     32.73 o 
  -7   2  17        1.89       16.10     27.33 o 
  -6   2  17       15.83       47.24     26.27 o 
  -5   2  17       61.85       54.02     22.03 o 
  -4   2  17        0.00       12.25     16.70 o 
  -3   2  17        0.03       12.50     22.67 o 
  -2   2  17       15.84       16.98     18.67 o 
  -1   2  17       55.68       33.86     17.07 o 
   0   2  17       57.08       54.94     15.50 o 
   1   2  17       74.68       18.43     21.42 o 
   2   2  17        0.79        0.00     19.42 o 
  -6   3  17       45.82       29.87     26.48 o 
  -5   3  17        1.68       40.37     17.94 o 
  -4   3  17       37.50       85.95     19.57 o 
  -3   3  17        0.29        8.09     13.45 o 
  -2   3  17        0.06        6.49     18.21 o 
  -1   3  17       27.97        4.81     14.89 o 
   0   3  17        0.01        0.00     24.53 o 
   1   3  17        0.22        1.80     23.59 o 
   2   3  17        0.13       12.29     26.90 o 
  -6   4  17       77.18       52.96     27.75 o 
  -5   4  17        9.06        3.55     18.59 o 
  -4   4  17        3.58       56.77     19.49 o 
  -3   4  17       27.07       61.68     25.53 o 
  -2   4  17        9.64       12.66     13.93 o 
  -1   4  17       40.90       38.54     24.87 o 
   0   4  17       89.04       58.94     18.22 o 
   1   4  17       38.03       24.82     33.29 o 
  -5   5  17       17.03       11.07     19.91 o 
  -4   5  17        8.71        5.53     28.60 o 
  -3   5  17        0.02       51.21     26.69 o 
  -2   5  17       76.52       85.19     18.03 o 
  -1   5  17        0.01       13.48     15.90 o 
   0   5  17       34.40       53.91     17.70 o 
   1   5  17        0.04       12.16     19.62 o 
  -5   6  17        3.68       46.86     20.81 o 
  -4   6  17        1.04       20.39     19.09 o 
  -3   6  17       15.27       29.99     19.02 o 
  -2   6  17        5.93       14.04     15.77 o 
  -1   6  17        7.19        0.00     16.86 o 
   0   6  17       26.39       36.23     16.07 o 
  -3   7  17        0.00       30.44     18.82 o 
  -2   7  17        0.22       25.95     19.92 o 
  -6   0  18       48.23        1.27     27.54 o 
  -5   0  18      192.13      127.31     27.11 o 
  -4   0  18        5.12        0.00     24.15 o 
  -3   0  18        7.04       21.40     27.11 o 
  -2   0  18        9.54        0.00     28.17 o 
  -1   0  18        2.65        0.00     27.96 o 
   0   0  18      125.20       70.33     37.71 o 
   1   0  18       49.29       45.97     30.72 o 
  -6   1  18        6.57       57.41     27.75 o 
  -5   1  18       75.66       57.20     25.00 o 
  -4   1  18       57.53       69.35     19.28 o 
  -3   1  18        1.35        0.00     14.62 o 
  -2   1  18       10.34       20.45     18.91 o 
  -1   1  18       12.93        0.00     17.99 o 
   0   1  18        2.56       15.04     30.50 o 
   1   1  18        5.07        0.00     23.51 o 
  -5   2  18       24.67       33.47     27.54 o 
  -4   2  18       90.43      117.02     20.79 o 
  -3   2  18        0.43       12.05     17.73 o 
  -2   2  18       17.02       25.19     19.83 o 
  -1   2  18        0.60        0.00     18.57 o 
   0   2  18        0.04        0.00     21.08 o 
  -5   3  18       23.61       38.92     20.76 o 
  -4   3  18       44.84       25.41     19.78 o 
  -3   3  18        9.31       40.11     19.15 o 
  -2   3  18        1.19        0.00     15.81 o 
  -1   3  18        0.00       10.39     16.11 o 
   0   3  18        3.57        0.00     15.11 o 
  -4   4  18       51.79       75.49     20.97 o 
  -3   4  18        0.01       18.18     35.91 o 
  -2   4  18        8.20        0.00     15.71 o 
  -1   4  18       74.63       58.26     17.78 o 
  -3   5  18        5.57        7.10     19.47 o 
  -2   5  18        0.56        0.00     17.13 o 
                                                 
